# Supplementary material for: 1-Methyl-2-[(E)-2-(2-thien­yl)ethen­yl]quinolinium 4-bromo­benzene­sulfonate
Source: Acta Crystallogr Sect E Struct Rep Online. 2010 Apr 10;66(Pt 5):o1053–4. doi: 10.1107/S1600536810007488 (PMC2979024; doi:10.1107/S1600536810007488)
Supplement: Supplementary file 1 [file e-66-o1053-sup1.cif]

##############################################################################
###                                                                        ###
###        Electronic paper (Acta Crystallographica Section E)             ###
###                                                                        ###
##############################################################################
#                                                                            #
# This CIF contains the data in a paper accepted for publication in Acta     #
# Crystallographica Section E. It conforms to the requirements of Notes      #
# for Authors for Section E, and has been peer reviewed under the auspices   #
# of the IUCr Commission on Journals.                                        #
#                                                                            #
# Full details of the Crystallographic Information File format               #
# are given in the paper "The Crystallographic Information File (CIF):       #
# a New Standard Archive File for Crystallography" by S. R. Hall, F. H.      #
# Allen and I. D. Brown [Acta Cryst. (1991), A47, 655-685].                  #
#                                                                            #
# The current version of the core CIF dictionary is obtainable from          #
# ftp://ftp.iucr.org/pub/cif_core.dic. The current version number is 2.4.    #
#                                                                            #
# Software is freely available for graphical display of the structure(s) in  #
# this CIF.  For information consult the CIF home page http://www.iucr.org/  #
# cif/home.html                                                              #
#                                                                            #
# This file may be used for bona fide research purposes within the           #
# scientific community so long as proper attribution is given to the journal # 
# article from which it was obtained.                                        #
#                                                                            #
##############################################################################
                                             
data_global
_audit_creation_method     'form.cif (version 2.0)'
_journal_data_validation_number     ?
_journal_date_recd_electronic     2010-02-24
_journal_date_accepted     2010-02-26
_journal_name_full     'Acta Crystallographica, Section E'
_journal_year     2010
_journal_volume     66
_journal_issue      5
_journal_page_first     o1053
_journal_page_last     o1054
_journal_paper_category     QO
_journal_coeditor_code     SJ2736
_publ_contact_author_name     'Prof. Fun Hoong-Kun'
_publ_contact_author_address
;
      X-ray Crystallography Unit
      School of Physics
      Universiti Sains Malaysia
      11800 USM, Penang
      MALAYSIA
;
_publ_contact_author_email     'hkfun@usm.my'
_publ_contact_author_fax     '6 04 6579150'
_publ_contact_author_phone     '6 04 6577888  Ext. 3690'
_publ_section_title
;
1-Methyl-2-[(<i>E</i>)-2-(2-thienyl)ethenyl]quinolinium 4-bromobenzenesulfonate
;
loop_
    _publ_author_name
    _publ_author_footnote
    _publ_author_address
    'Hoong-Kun Fun'
;
      Thomson Reuters ResearcherID: A-3561-2009.
;
;     X-ray Crystallography Unit
      School of Physics
      Universiti Sains Malaysia
      11800 USM, Penang
      Malaysia
;
    'Thawanrat Kobkeatthawin' ?
;     Crystal Materials Research Unit
      Department of Chemistry
      Faculty of Science
      Prince of Songkla University
      Hat-Yai, Songkhla 90112
      Thailand
;
    'Suchada Chantrapromma'
;
      Additional correspondence author, e-mail: suchada.c@psu.ac.th.
      Thomson Reuters ResearcherID: A-5085-2009.
;
;     Crystal Materials Research Unit
      Department of Chemistry
      Faculty of Science
      Prince of Songkla University
      Hat-Yai, Songkhla 90112
      Thailand
;
data_I
_audit_creation_method     SHELXL-97
_chemical_name_systematic
;
1-Methyl-2-[(<i>E</i>)-2-(2-thienyl)ethenyl]quinolinium
4-bromobenzenesulfonate
;
_chemical_name_common
;
;
_chemical_formula_moiety     'C16 H14 N S +, C6 H4 Br O3 S -'
_chemical_formula_sum     'C22 H18 Br N O3 S2'
_chemical_formula_iupac     'C16 H14 N S +, C6 H4 Br O3 S -'
_chemical_formula_weight     488.41
_chemical_melting_point     ?
_chemical_melting_point_gt     538
_chemical_melting_point_lt     539
_symmetry_cell_setting     Monoclinic
_symmetry_space_group_name_H-M     'P 21/c'
_symmetry_space_group_name_Hall     '-P 2ybc'
loop_
    _symmetry_equiv_pos_as_xyz
    'x, y, z'
    '-x, y+1/2, -z+1/2'
    '-x, -y, -z'
    'x, -y-1/2, z-1/2'
_cell_length_a     7.90260(10)
_cell_length_b     18.8211(2)
_cell_length_c     13.48160(10)
_cell_angle_alpha     90.00
_cell_angle_beta     93.2920(10)
_cell_angle_gamma     90.00
_cell_volume     2001.89(4)
_cell_formula_units_Z     4
_cell_measurement_reflns_used     5827
_cell_measurement_theta_min     2.16
_cell_measurement_theta_max     30.00
_cell_measurement_temperature     100
_exptl_crystal_description     Block
_exptl_crystal_colour     Brown
_exptl_crystal_size_max     0.34
_exptl_crystal_size_mid     0.32
_exptl_crystal_size_min     0.24
_exptl_crystal_density_diffrn     1.620
_exptl_crystal_density_meas     ?
_exptl_crystal_density_method     'not measured'
_exptl_crystal_F_000     992
_exptl_absorpt_coefficient_mu     2.287
_exptl_absorpt_correction_type     multi-scan
_exptl_absorpt_process_details     '(SADABS; Bruker, 2005)'
_exptl_absorpt_correction_T_min     0.5111
_exptl_absorpt_correction_T_max     0.6121
_exptl_special_details
;
The crystal was placed in the cold stream of an Oxford Cryosystems Cobra
open-flow nitrogen cryostat (Cosier & Glazer, 1986) operating at 100.0(1) K.
;
_diffrn_ambient_temperature     100
_diffrn_radiation_type     'MoK\a'
_diffrn_radiation_wavelength     0.71073
_diffrn_radiation_source     'sealed tube'
_diffrn_radiation_monochromator     'graphite'
_diffrn_measurement_device_type     'Bruker APEXII CCD area detector'
_diffrn_measurement_method     '\f and \w scans'
_diffrn_detector_area_resol_mean     ?
_diffrn_reflns_number     51446
_diffrn_reflns_av_R_equivalents     0.0299
_diffrn_reflns_av_sigmaI/netI     0.0164
_diffrn_reflns_theta_min     2.16
_diffrn_reflns_theta_max     30.00
_diffrn_reflns_theta_full     30.00
_diffrn_measured_fraction_theta_max     0.999
_diffrn_measured_fraction_theta_full     0.999
_diffrn_reflns_limit_h_min     -11
_diffrn_reflns_limit_h_max     11
_diffrn_reflns_limit_k_min     -26
_diffrn_reflns_limit_k_max     26
_diffrn_reflns_limit_l_min     -18
_diffrn_reflns_limit_l_max     18
_diffrn_standards_number     0
_diffrn_standards_interval_count     ?
_diffrn_standards_interval_time     ?
_diffrn_standards_decay_%     ?
_refine_special_details
;
 Refinement of F^2^ against ALL reflections.  The weighted R-factor wR and
 goodness of fit S are based on F^2^, conventional R-factors R are based
 on F, with F set to zero for negative F^2^. The threshold expression of
 F^2^ > 2sigma(F^2^) is used only for calculating R-factors(gt) etc. and is
 not relevant to the choice of reflections for refinement.  R-factors based
 on F^2^ are statistically about twice as large as those based on F, and R-
 factors based on ALL data will be even larger.
;
_reflns_number_total     5827
_reflns_number_gt     5163
_reflns_threshold_expression     'I > 2\s(I)'
_refine_ls_structure_factor_coef     Fsqd
_refine_ls_matrix_type     full
_refine_ls_R_factor_all     0.0417
_refine_ls_R_factor_gt     0.0353
_refine_ls_wR_factor_gt     0.0860
_refine_ls_wR_factor_ref     0.0893
_refine_ls_goodness_of_fit_ref     1.116
_refine_ls_restrained_S_all     1.116
_refine_ls_number_reflns     5827
_refine_ls_number_parameters     263
_refine_ls_number_restraints     0
_refine_ls_hydrogen_treatment     constr
_refine_ls_weighting_scheme     calc
_refine_ls_weighting_details
         'calc w=1/[\s^2^(Fo^2^)+(0.0325P)^2^+3.2344P] where P=(Fo^2^+2Fc^2^)/3'
_atom_sites_solution_hydrogens     geom
_atom_sites_solution_primary     direct
_atom_sites_solution_secondary     difmap
_refine_ls_shift/su_max     0.001
_refine_ls_shift/su_mean     <0.001
_refine_diff_density_max     1.182
_refine_diff_density_min     -0.463
_refine_ls_extinction_method     none
_refine_ls_extinction_coef     ?
loop_
    _atom_type_symbol
    _atom_type_description
    _atom_type_scat_dispersion_real
    _atom_type_scat_dispersion_imag
    _atom_type_scat_source
    'C' 'C' 0.0033 0.0016
                         'International Tables Vol C Tables 4.2.6.8 and 6.1.1.4'
    'H' 'H' 0.0000 0.0000
                         'International Tables Vol C Tables 4.2.6.8 and 6.1.1.4'
    'N' 'N' 0.0061 0.0033
                         'International Tables Vol C Tables 4.2.6.8 and 6.1.1.4'
    'O' 'O' 0.0106 0.0060
                         'International Tables Vol C Tables 4.2.6.8 and 6.1.1.4'
    'S' 'S' 0.1246 0.1234
                         'International Tables Vol C Tables 4.2.6.8 and 6.1.1.4'
    'Br' 'Br' -0.2901 2.4595
                         'International Tables Vol C Tables 4.2.6.8 and 6.1.1.4'
_computing_data_collection     'APEX2 (Bruker, 2005)'
_computing_cell_refinement     'SAINT (Bruker, 2005)'
_computing_data_reduction     'SAINT (Bruker, 2005)'
_computing_structure_solution     'SHELXTL (Sheldrick, 2008)'
_computing_structure_refinement     'SHELXTL (Sheldrick, 2008)'
_computing_molecular_graphics     'SHELXTL (Sheldrick, 2008)'
_computing_publication_material
;
SHELXTL (Sheldrick, 2008) and PLATON (Spek, 2009)
;
loop_
    _atom_site_type_symbol
    _atom_site_label
    _atom_site_fract_x
    _atom_site_fract_y
    _atom_site_fract_z
    _atom_site_U_iso_or_equiv
    _atom_site_adp_type
    _atom_site_calc_flag
    _atom_site_refinement_flags
    _atom_site_occupancy
    _atom_site_disorder_assembly
    _atom_site_disorder_group
    S S1 0.00270(7) 0.06224(3) 0.28565(4) 0.02261(11) Uani d . 1 . .
    N N1 0.3667(2) 0.04462(9) 0.63104(13) 0.0179(3) Uani d . 1 . .
    C C1 0.4567(3) 0.03115(11) 0.72171(15) 0.0178(4) Uani d . 1 . .
    C C2 0.4926(3) 0.08556(12) 0.79170(16) 0.0219(4) Uani d . 1 . .
    H H2A 0.4584 0.1320 0.7780 0.026 Uiso calc R 1 . .
    C C3 0.5783(3) 0.06935(13) 0.87999(17) 0.0246(4) Uani d . 1 . .
    H H3A 0.6020 0.1053 0.9260 0.030 Uiso calc R 1 . .
    C C4 0.6314(3) -0.00053(14) 0.90275(17) 0.0257(5) Uani d . 1 . .
    H H4A 0.6896 -0.0104 0.9631 0.031 Uiso calc R 1 . .
    C C5 0.5967(3) -0.05415(12) 0.83528(16) 0.0220(4) Uani d . 1 . .
    H H5A 0.6308 -0.1004 0.8501 0.026 Uiso calc R 1 . .
    C C6 0.5094(3) -0.03885(11) 0.74348(15) 0.0185(4) Uani d . 1 . .
    C C7 0.4708(3) -0.09311(11) 0.67292(16) 0.0198(4) Uani d . 1 . .
    H H7A 0.5081 -0.1393 0.6856 0.024 Uiso calc R 1 . .
    C C8 0.3799(3) -0.07819(11) 0.58700(16) 0.0204(4) Uani d . 1 . .
    H H8A 0.3542 -0.1143 0.5415 0.025 Uiso calc R 1 . .
    C C9 0.3237(3) -0.00778(11) 0.56601(15) 0.0179(4) Uani d . 1 . .
    C C10 0.2217(3) 0.00785(12) 0.47635(16) 0.0217(4) Uani d . 1 . .
    H H10A 0.1787 0.0537 0.4692 0.026 Uiso calc R 1 . .
    C C11 0.1837(3) -0.03853(11) 0.40215(16) 0.0197(4) Uani d . 1 . .
    H H11A 0.2259 -0.0845 0.4089 0.024 Uiso calc R 1 . .
    C C12 0.0821(3) -0.02164(11) 0.31320(16) 0.0197(4) Uani d . 1 . .
    C C13 0.0397(3) -0.06890(11) 0.23773(17) 0.0210(4) Uani d . 1 . .
    H H13A 0.0709 -0.1166 0.2387 0.025 Uiso calc R 1 . .
    C C14 -0.0574(3) -0.03622(13) 0.15811(18) 0.0261(5) Uani d . 1 . .
    H H14A -0.0965 -0.0603 0.1010 0.031 Uiso calc R 1 . .
    C C15 -0.0870(3) 0.03424(13) 0.17442(18) 0.0258(5) Uani d . 1 . .
    H H15A -0.1489 0.0635 0.1301 0.031 Uiso calc R 1 . .
    C C16 0.3192(3) 0.11898(12) 0.60670(18) 0.0254(5) Uani d . 1 . .
    H H16A 0.3170 0.1256 0.5360 0.038 Uiso calc R 1 . .
    H H16B 0.4009 0.1507 0.6383 0.038 Uiso calc R 1 . .
    H H16C 0.2091 0.1288 0.6300 0.038 Uiso calc R 1 . .
    Br Br1 1.28408(3) 0.278131(13) 0.464999(17) 0.02491(7) Uani d . 1 . .
    S S2 0.66919(6) 0.23502(2) 0.13641(3) 0.01276(9) Uani d . 1 . .
    O O1 0.51250(19) 0.23380(8) 0.18823(12) 0.0197(3) Uani d . 1 . .
    O O2 0.6865(2) 0.29873(8) 0.07625(11) 0.0202(3) Uani d . 1 . .
    O O3 0.7004(2) 0.16993(8) 0.08184(11) 0.0211(3) Uani d . 1 . .
    C C17 0.8027(3) 0.25412(11) 0.32873(15) 0.0177(4) Uani d . 1 . .
    H H17A 0.6913 0.2560 0.3474 0.021 Uiso calc R 1 . .
    C C18 0.9364(3) 0.26436(12) 0.39958(15) 0.0203(4) Uani d . 1 . .
    H H18A 0.9153 0.2731 0.4656 0.024 Uiso calc R 1 . .
    C C19 1.1011(3) 0.26130(11) 0.36972(15) 0.0174(4) Uani d . 1 . .
    C C20 1.1376(3) 0.24670(11) 0.27242(16) 0.0173(4) Uani d . 1 . .
    H H20A 1.2492 0.2436 0.2544 0.021 Uiso calc R 1 . .
    C C21 1.0033(3) 0.23684(10) 0.20250(15) 0.0161(4) Uani d . 1 . .
    H H21A 1.0251 0.2274 0.1367 0.019 Uiso calc R 1 . .
    C C22 0.8362(2) 0.24106(10) 0.23020(14) 0.0141(3) Uani d . 1 . .
loop_
    _atom_site_aniso_label
    _atom_site_aniso_U_11
    _atom_site_aniso_U_22
    _atom_site_aniso_U_33
    _atom_site_aniso_U_12
    _atom_site_aniso_U_13
    _atom_site_aniso_U_23
    S1 0.0243(3) 0.0173(2) 0.0262(3) 0.00428(19) 0.0006(2) 0.00228(19)
    N1 0.0176(8) 0.0160(8) 0.0201(8) -0.0014(6) 0.0019(6) -0.0001(6)
    C1 0.0151(9) 0.0204(9) 0.0182(9) -0.0018(7) 0.0033(7) -0.0004(7)
    C2 0.0207(10) 0.0209(10) 0.0243(10) -0.0012(8) 0.0026(8) -0.0038(8)
    C3 0.0239(11) 0.0281(11) 0.0220(10) -0.0047(9) 0.0020(8) -0.0083(8)
    C4 0.0229(11) 0.0358(12) 0.0183(10) -0.0039(9) 0.0000(8) 0.0013(9)
    C5 0.0206(10) 0.0230(10) 0.0226(10) -0.0011(8) 0.0026(8) 0.0053(8)
    C6 0.0170(9) 0.0211(10) 0.0177(9) -0.0025(7) 0.0035(7) 0.0001(7)
    C7 0.0218(10) 0.0154(9) 0.0222(10) -0.0007(7) 0.0026(8) 0.0016(7)
    C8 0.0235(10) 0.0160(9) 0.0217(10) -0.0026(8) 0.0013(8) -0.0030(7)
    C9 0.0176(9) 0.0173(9) 0.0189(9) -0.0023(7) 0.0027(7) 0.0001(7)
    C10 0.0237(10) 0.0192(9) 0.0221(10) 0.0007(8) 0.0007(8) 0.0001(8)
    C11 0.0191(10) 0.0179(9) 0.0222(10) 0.0000(7) 0.0021(8) 0.0020(7)
    C12 0.0178(9) 0.0180(9) 0.0232(10) 0.0002(7) 0.0002(8) 0.0040(8)
    C13 0.0195(10) 0.0158(9) 0.0279(11) -0.0001(7) 0.0024(8) 0.0010(8)
    C14 0.0260(11) 0.0250(11) 0.0266(11) -0.0017(9) -0.0039(9) 0.0001(9)
    C15 0.0219(10) 0.0273(11) 0.0274(11) 0.0046(9) -0.0056(8) 0.0065(9)
    C16 0.0293(11) 0.0152(9) 0.0310(11) -0.0001(8) -0.0046(9) -0.0004(8)
    Br1 0.02009(11) 0.03105(12) 0.02239(11) -0.00586(8) -0.00934(8) 0.00605(8)
    S2 0.0121(2) 0.0129(2) 0.01296(19) -0.00040(15) -0.00194(15) 0.00143(15)
    O1 0.0130(7) 0.0228(7) 0.0230(7) -0.0007(5) -0.0006(5) 0.0033(6)
    O2 0.0221(7) 0.0189(7) 0.0193(7) -0.0012(6) -0.0031(6) 0.0072(6)
    O3 0.0228(7) 0.0187(7) 0.0211(7) 0.0018(6) -0.0048(6) -0.0048(6)
    C17 0.0147(9) 0.0231(10) 0.0156(9) -0.0020(7) 0.0022(7) 0.0008(7)
    C18 0.0206(10) 0.0269(10) 0.0132(8) -0.0032(8) -0.0004(7) 0.0011(7)
    C19 0.0141(9) 0.0196(9) 0.0178(9) -0.0032(7) -0.0058(7) 0.0041(7)
    C20 0.0118(8) 0.0178(9) 0.0221(9) 0.0002(7) -0.0001(7) 0.0030(7)
    C21 0.0153(9) 0.0168(9) 0.0164(8) -0.0001(7) 0.0016(7) 0.0003(7)
    C22 0.0138(8) 0.0123(8) 0.0160(8) -0.0005(6) -0.0014(7) 0.0008(6)
_geom_special_details
;
 All esds (except the esd in the dihedral angle between two l.s. planes)
 are estimated using the full covariance matrix.  The cell esds are taken
 into account individually in the estimation of esds in distances, angles
 and torsion angles; correlations between esds in cell parameters are only
 used when they are defined by crystal symmetry.  An approximate (isotropic)
 treatment of cell esds is used for estimating esds involving l.s. planes.
;
loop_
    _geom_bond_atom_site_label_1
    _geom_bond_atom_site_label_2
    _geom_bond_site_symmetry_2
    _geom_bond_distance
    _geom_bond_publ_flag
    S1 C15 . 1.705(2) ?
    S1 C12 . 1.731(2) ?
    N1 C9 . 1.350(3) ?
    N1 C1 . 1.402(3) ?
    N1 C16 . 1.481(3) ?
    C1 C6 . 1.407(3) ?
    C1 C2 . 1.410(3) ?
    C2 C3 . 1.370(3) ?
    C2 H2A . 0.9300 ?
    C3 C4 . 1.409(4) ?
    C3 H3A . 0.9300 ?
    C4 C5 . 1.376(3) ?
    C4 H4A . 0.9300 ?
    C5 C6 . 1.412(3) ?
    C5 H5A . 0.9300 ?
    C6 C7 . 1.417(3) ?
    C7 C8 . 1.357(3) ?
    C7 H7A . 0.9300 ?
    C8 C9 . 1.421(3) ?
    C8 H8A . 0.9300 ?
    C9 C10 . 1.444(3) ?
    C10 C11 . 1.348(3) ?
    C10 H10A . 0.9300 ?
    C11 C12 . 1.440(3) ?
    C11 H11A . 0.9300 ?
    C12 C13 . 1.378(3) ?
    C13 C14 . 1.423(3) ?
    C13 H13A . 0.9300 ?
    C14 C15 . 1.367(3) ?
    C14 H14A . 0.9300 ?
    C15 H15A . 0.9300 ?
    C16 H16A . 0.9600 ?
    C16 H16B . 0.9600 ?
    C16 H16C . 0.9600 ?
    Br1 C19 . 1.9050(19) ?
    S2 O1 . 1.4565(16) ?
    S2 O3 . 1.4572(15) ?
    S2 O2 . 1.4585(15) ?
    S2 C22 . 1.778(2) ?
    C17 C22 . 1.391(3) ?
    C17 C18 . 1.396(3) ?
    C17 H17A . 0.9300 ?
    C18 C19 . 1.385(3) ?
    C18 H18A . 0.9300 ?
    C19 C20 . 1.387(3) ?
    C20 C21 . 1.391(3) ?
    C20 H20A . 0.9300 ?
    C21 C22 . 1.395(3) ?
    C21 H21A . 0.9300 ?
loop_
    _geom_angle_atom_site_label_1
    _geom_angle_atom_site_label_2
    _geom_angle_atom_site_label_3
    _geom_angle_site_symmetry_1
    _geom_angle_site_symmetry_3
    _geom_angle
    _geom_angle_publ_flag
    C15 S1 C12 . . 91.95(11) ?
    C9 N1 C1 . . 122.04(18) ?
    C9 N1 C16 . . 119.69(18) ?
    C1 N1 C16 . . 118.27(18) ?
    N1 C1 C6 . . 118.71(18) ?
    N1 C1 C2 . . 121.65(19) ?
    C6 C1 C2 . . 119.6(2) ?
    C3 C2 C1 . . 119.4(2) ?
    C3 C2 H2A . . 120.3 ?
    C1 C2 H2A . . 120.3 ?
    C2 C3 C4 . . 121.6(2) ?
    C2 C3 H3A . . 119.2 ?
    C4 C3 H3A . . 119.2 ?
    C5 C4 C3 . . 119.7(2) ?
    C5 C4 H4A . . 120.2 ?
    C3 C4 H4A . . 120.2 ?
    C4 C5 C6 . . 119.9(2) ?
    C4 C5 H5A . . 120.0 ?
    C6 C5 H5A . . 120.0 ?
    C1 C6 C5 . . 119.8(2) ?
    C1 C6 C7 . . 119.02(19) ?
    C5 C6 C7 . . 121.1(2) ?
    C8 C7 C6 . . 120.5(2) ?
    C8 C7 H7A . . 119.8 ?
    C6 C7 H7A . . 119.8 ?
    C7 C8 C9 . . 120.48(19) ?
    C7 C8 H8A . . 119.8 ?
    C9 C8 H8A . . 119.8 ?
    N1 C9 C8 . . 119.19(19) ?
    N1 C9 C10 . . 120.16(19) ?
    C8 C9 C10 . . 120.65(19) ?
    C11 C10 C9 . . 125.4(2) ?
    C11 C10 H10A . . 117.3 ?
    C9 C10 H10A . . 117.3 ?
    C10 C11 C12 . . 124.4(2) ?
    C10 C11 H11A . . 117.8 ?
    C12 C11 H11A . . 117.8 ?
    C13 C12 C11 . . 124.9(2) ?
    C13 C12 S1 . . 111.13(16) ?
    C11 C12 S1 . . 123.91(17) ?
    C12 C13 C14 . . 112.1(2) ?
    C12 C13 H13A . . 124.0 ?
    C14 C13 H13A . . 124.0 ?
    C15 C14 C13 . . 112.8(2) ?
    C15 C14 H14A . . 123.6 ?
    C13 C14 H14A . . 123.6 ?
    C14 C15 S1 . . 112.02(17) ?
    C14 C15 H15A . . 124.0 ?
    S1 C15 H15A . . 124.0 ?
    N1 C16 H16A . . 109.5 ?
    N1 C16 H16B . . 109.5 ?
    H16A C16 H16B . . 109.5 ?
    N1 C16 H16C . . 109.5 ?
    H16A C16 H16C . . 109.5 ?
    H16B C16 H16C . . 109.5 ?
    O1 S2 O3 . . 113.71(9) ?
    O1 S2 O2 . . 112.89(9) ?
    O3 S2 O2 . . 112.74(9) ?
    O1 S2 C22 . . 106.05(9) ?
    O3 S2 C22 . . 105.82(9) ?
    O2 S2 C22 . . 104.69(9) ?
    C22 C17 C18 . . 119.99(19) ?
    C22 C17 H17A . . 120.0 ?
    C18 C17 H17A . . 120.0 ?
    C19 C18 C17 . . 118.81(19) ?
    C19 C18 H18A . . 120.6 ?
    C17 C18 H18A . . 120.6 ?
    C18 C19 C20 . . 122.23(18) ?
    C18 C19 Br1 . . 119.13(16) ?
    C20 C19 Br1 . . 118.64(15) ?
    C19 C20 C21 . . 118.37(18) ?
    C19 C20 H20A . . 120.8 ?
    C21 C20 H20A . . 120.8 ?
    C20 C21 C22 . . 120.55(18) ?
    C20 C21 H21A . . 119.7 ?
    C22 C21 H21A . . 119.7 ?
    C17 C22 C21 . . 120.02(18) ?
    C17 C22 S2 . . 121.09(15) ?
    C21 C22 S2 . . 118.77(15) ?
loop_
    _geom_torsion_atom_site_label_1
    _geom_torsion_atom_site_label_2
    _geom_torsion_atom_site_label_3
    _geom_torsion_atom_site_label_4
    _geom_torsion_site_symmetry_1
    _geom_torsion_site_symmetry_2
    _geom_torsion_site_symmetry_3
    _geom_torsion_site_symmetry_4
    _geom_torsion
    _geom_torsion_publ_flag
    C9 N1 C1 C6 . . . . 2.6(3) ?
    C16 N1 C1 C6 . . . . -177.04(19) ?
    C9 N1 C1 C2 . . . . -176.27(19) ?
    C16 N1 C1 C2 . . . . 4.1(3) ?
    N1 C1 C2 C3 . . . . 178.8(2) ?
    C6 C1 C2 C3 . . . . 0.0(3) ?
    C1 C2 C3 C4 . . . . -0.1(3) ?
    C2 C3 C4 C5 . . . . -0.1(4) ?
    C3 C4 C5 C6 . . . . 0.5(3) ?
    N1 C1 C6 C5 . . . . -178.50(18) ?
    C2 C1 C6 C5 . . . . 0.4(3) ?
    N1 C1 C6 C7 . . . . 0.4(3) ?
    C2 C1 C6 C7 . . . . 179.31(19) ?
    C4 C5 C6 C1 . . . . -0.6(3) ?
    C4 C5 C6 C7 . . . . -179.5(2) ?
    C1 C6 C7 C8 . . . . -2.0(3) ?
    C5 C6 C7 C8 . . . . 176.9(2) ?
    C6 C7 C8 C9 . . . . 0.7(3) ?
    C1 N1 C9 C8 . . . . -3.9(3) ?
    C16 N1 C9 C8 . . . . 175.7(2) ?
    C1 N1 C9 C10 . . . . 176.08(19) ?
    C16 N1 C9 C10 . . . . -4.3(3) ?
    C7 C8 C9 N1 . . . . 2.2(3) ?
    C7 C8 C9 C10 . . . . -177.8(2) ?
    N1 C9 C10 C11 . . . . 173.8(2) ?
    C8 C9 C10 C11 . . . . -6.2(3) ?
    C9 C10 C11 C12 . . . . -179.8(2) ?
    C10 C11 C12 C13 . . . . -178.7(2) ?
    C10 C11 C12 S1 . . . . 3.4(3) ?
    C15 S1 C12 C13 . . . . 0.22(18) ?
    C15 S1 C12 C11 . . . . 178.3(2) ?
    C11 C12 C13 C14 . . . . -178.2(2) ?
    S1 C12 C13 C14 . . . . -0.1(2) ?
    C12 C13 C14 C15 . . . . -0.2(3) ?
    C13 C14 C15 S1 . . . . 0.3(3) ?
    C12 S1 C15 C14 . . . . -0.3(2) ?
    C22 C17 C18 C19 . . . . 0.1(3) ?
    C17 C18 C19 C20 . . . . -1.6(3) ?
    C17 C18 C19 Br1 . . . . 178.06(16) ?
    C18 C19 C20 C21 . . . . 1.8(3) ?
    Br1 C19 C20 C21 . . . . -177.86(15) ?
    C19 C20 C21 C22 . . . . -0.5(3) ?
    C18 C17 C22 C21 . . . . 1.2(3) ?
    C18 C17 C22 S2 . . . . -174.80(16) ?
    C20 C21 C22 C17 . . . . -1.0(3) ?
    C20 C21 C22 S2 . . . . 175.11(15) ?
    O1 S2 C22 C17 . . . . -9.57(19) ?
    O3 S2 C22 C17 . . . . -130.66(17) ?
    O2 S2 C22 C17 . . . . 110.03(17) ?
    O1 S2 C22 C21 . . . . 174.37(15) ?
    O3 S2 C22 C21 . . . . 53.28(18) ?
    O2 S2 C22 C21 . . . . -66.04(17) ?
loop_
    _geom_hbond_atom_site_label_D
    _geom_hbond_atom_site_label_H
    _geom_hbond_atom_site_label_A
    _geom_hbond_site_symmetry_A
    _geom_hbond_distance_DH
    _geom_hbond_distance_HA
    _geom_hbond_distance_DA
    _geom_hbond_angle_DHA
    _geom_hbond_publ_flag
    C3 H3A O3 1_556 0.93 2.51 3.409(3) 162 y
    C7 H7A O1 3_656 0.93 2.47 3.241(3) 140 y
    C8 H8A O2 2_645 0.93 2.29 3.218(3) 175 y
    C10 H10A S1 1_555 0.93 2.77 3.185(2) 108 y
    C11 H11A O2 2_645 0.93 2.31 3.238(3) 176 y
    C15 H15A O3 1_455 0.93 2.40 3.265(3) 154 y
    C16 H16B O1 4_566 0.96 2.43 3.321(3) 155 y
    C17 H17A O1 1_555 0.93 2.54 2.915(3) 105 y
    C20 H20A O1 1_655 0.93 2.32 3.242(3) 172 y
    C13 H13A Cg4 2_645 0.93 2.57 3.434(2) 155 y
