# Supplementary material for: 1-Methyl-2-[(E)-2-(2-thien­yl)ethen­yl]quinolinium 4-bromo­benzene­sulfonate
Source: Acta Crystallogr Sect E Struct Rep Online. 2010 Apr 10;66(Pt 5):o1053–4. doi: 10.1107/S1600536810007488 (PMC2979024; doi:10.1107/S1600536810007488)
Supplement: Supplementary file 2 [file e-66-o1053-Isup2.hkl]

# 
# h,k,l, Fc-squared, Fo-squared, sigma(Fo-squared) and status flag 
# 
data_I
_shelx_title ' tk4brm in P2(1)/c (100K)' 
_shelx_refln_list_code          4 
_shelx_F_calc_maximum      372.78 
_exptl_crystal_F_000       992.00 
_reflns_d_resolution_high  0.7108 
 
loop_ 
 _symmetry_equiv_pos_as_xyz 
 'x, y, z' 
 '-x, y+1/2, -z+1/2' 
 '-x, -y, -z' 
 'x, -y-1/2, z-1/2' 
 
_cell_length_a     7.9026 
_cell_length_b    18.8211 
_cell_length_c    13.4816 
_cell_angle_alpha  90.000 
_cell_angle_beta   93.292 
_cell_angle_gamma  90.000 
 
_shelx_F_squared_multiplier     1.000 
 
loop_ 
 _refln_index_h 
 _refln_index_k 
 _refln_index_l 
 _refln_F_squared_calc 
 _refln_F_squared_meas 
 _refln_F_squared_sigma 
 _refln_observed_status 
   1   0   0     3491.80     3840.18     61.46 o 
   2   0   0      273.43      215.52      3.88 o 
   3   0   0    24132.79    28143.51    284.12 o 
   4   0   0     5159.17     5037.30     44.18 o 
   5   0   0     9274.36    10461.25     90.17 o 
   6   0   0     4559.45     5172.50     46.34 o 
   7   0   0     1346.09     1457.93     33.12 o 
   8   0   0      145.56      248.66     24.52 o 
   9   0   0      259.67      230.55     23.33 o 
  10   0   0     1666.15     1741.75     47.48 o 
  11   0   0      201.25      303.57     38.24 o 
   1   1   0      150.22       75.65      2.98 o 
   2   1   0      111.37      184.27      3.42 o 
   3   1   0     4154.91     4283.39     30.06 o 
   4   1   0      755.00      821.51      8.40 o 
   5   1   0     2809.66     2978.42     20.32 o 
   6   1   0     3890.02     3811.92     25.20 o 
   7   1   0     3130.26     3088.50     28.80 o 
   8   1   0     3832.98     3827.60     39.17 o 
   9   1   0       13.58       45.39      9.65 o 
  10   1   0      825.07      797.01     18.60 o 
  11   1   0      784.15      764.59     23.85 o 
   0   2   0     3118.50     3452.58     48.45 o 
   1   2   0       14.74       29.01      1.51 o 
   2   2   0    40702.05    45904.78    364.87 o 
   3   2   0     2702.01     2734.84     19.24 o 
   4   2   0     1677.01     1671.77     12.21 o 
   5   2   0    16332.30    17311.08    105.18 o 
   6   2   0      441.92      594.19      7.02 o 
   7   2   0     3789.77     3990.38     29.76 o 
   8   2   0      874.38     1097.51     33.84 o 
   9   2   0      469.95      453.30     14.94 o 
  10   2   0      113.02      135.77     11.62 o 
  11   2   0       11.31       24.66     13.62 o 
   1   3   0      716.09      666.04      6.29 o 
   2   3   0     1865.13     1958.19     14.12 o 
   3   3   0     1505.06     1358.97     11.02 o 
   4   3   0      578.35      838.13      8.81 o 
   5   3   0     3274.21     3525.45     24.51 o 
   6   3   0     3379.41     3230.52     26.04 o 
   7   3   0     2705.78     2654.13     28.85 o 
   8   3   0     3579.48     3487.75     42.08 o 
   9   3   0       72.18       68.76      9.90 o 
  10   3   0      809.04      821.43     19.66 o 
  11   3   0      625.51      701.16     25.24 o 
   0   4   0   132342.23   134375.63   1869.24 o 
   1   4   0     2034.71     2171.63     16.95 o 
   2   4   0     6236.70     6207.88     42.20 o 
   3   4   0     2573.98     2962.55     21.17 o 
   4   4   0      246.02      223.83      4.56 o 
   5   4   0     4837.52     5360.02     39.00 o 
   6   4   0      517.16      697.00     11.00 o 
   7   4   0      157.36      188.06      5.93 o 
   8   4   0      305.61      369.14     14.05 o 
   9   4   0       73.83       68.74      9.83 o 
  10   4   0      186.22      193.11     19.35 o 
   1   5   0      243.13      299.42      3.83 o 
   2   5   0     1174.04     1292.26      9.73 o 
   3   5   0     1761.57     1911.37     14.53 o 
   4   5   0      866.43      861.58      9.48 o 
   5   5   0     1458.92     1401.99     12.68 o 
   6   5   0     2917.01     2946.81     25.64 o 
   7   5   0     1428.76     1385.53     15.02 o 
   8   5   0     2074.33     2004.89     38.14 o 
   9   5   0       99.59      120.22     10.24 o 
  10   5   0      347.91      331.92     14.48 o 
   0   6   0    54832.03    57837.21    462.34 o 
   1   6   0      228.33      233.93      3.90 o 
   2   6   0     2899.10     3112.51     21.94 o 
   3   6   0      626.20      601.76      7.83 o 
   4   6   0     1437.05     1305.39     11.46 o 
   5   6   0      113.48      157.30      6.80 o 
   6   6   0     2158.79     2256.82     23.67 o 
   7   6   0     1013.84     1003.14     12.39 o 
   8   6   0      154.13      163.58      9.14 o 
   9   6   0       27.78       34.65      9.67 o 
  10   6   0      247.50      248.17     12.75 o 
   1   7   0      490.84      524.48      5.21 o 
   2   7   0     1455.48     1458.17     10.99 o 
   3   7   0     2180.98     2182.01     16.01 o 
   4   7   0     2601.88     2872.15     22.17 o 
   5   7   0       14.84       26.10      3.40 o 
   6   7   0     2003.87     1862.95     20.79 o 
   7   7   0      581.61      563.74      9.63 o 
   8   7   0      899.01      890.89     21.29 o 
   9   7   0      616.16      571.48     16.27 o 
  10   7   0        2.96      -17.27     20.44 o 
   0   8   0     2410.64     2755.85     22.06 o 
   1   8   0      173.35      127.27      3.28 o 
   2   8   0     5933.65     6561.60     42.32 o 
   3   8   0      758.07      733.81      7.45 o 
   4   8   0     1036.77     1052.37     10.00 o 
   5   8   0     3235.38     3197.46     24.96 o 
   6   8   0      225.72      251.47      6.39 o 
   7   8   0      745.62      679.58     12.89 o 
   8   8   0      605.89      607.78     15.19 o 
   9   8   0      108.94      106.88     11.28 o 
  10   8   0       78.25       49.42     19.20 o 
   1   9   0       19.05       50.18      2.67 o 
   2   9   0     1390.42     1394.41     12.40 o 
   3   9   0      521.26      576.94      6.60 o 
   4   9   0       84.51       79.93      3.75 o 
   5   9   0      221.88      256.46      5.66 o 
   6   9   0      194.15      201.69      5.90 o 
   7   9   0      144.26      151.77      8.67 o 
   8   9   0      111.88      113.18      9.41 o 
   9   9   0      200.02      207.30     13.08 o 
  10   9   0       21.21       13.91     26.30 o 
   0  10   0     7974.84     9094.06     72.56 o 
   1  10   0     3353.75     3217.58     22.10 o 
   2  10   0     3629.80     3826.73     25.87 o 
   3  10   0        0.22        3.06      3.27 o 
   4  10   0      125.69      140.63      4.40 o 
   5  10   0     1067.79     1027.54     10.96 o 
   6  10   0     1132.50     1115.06     13.45 o 
   7  10   0       10.62        5.91      7.55 o 
   8  10   0       13.91       -8.12      7.74 o 
   9  10   0      138.34      145.71     13.25 o 
  10  10   0       51.50       15.84     20.14 o 
   1  11   0     2919.48     2939.60     20.61 o 
   2  11   0     1848.22     1746.62     13.87 o 
   3  11   0      935.82      822.81      9.33 o 
   4  11   0       82.55      101.00      4.48 o 
   5  11   0      304.72      304.36      6.93 o 
   6  11   0       19.13       20.41      6.11 o 
   7  11   0      467.60      458.97     11.93 o 
   8  11   0      125.25      126.51     13.32 o 
   9  11   0        4.88        2.96     15.71 o 
  10  11   0       69.43       87.72     20.85 o 
   0  12   0       70.93      122.68      4.21 o 
   1  12   0       15.86       30.19      3.26 o 
   2  12   0      435.68      351.61      6.74 o 
   3  12   0      378.68      441.45      7.58 o 
   4  12   0      478.11      444.57      7.60 o 
   5  12   0      410.11      365.54      7.96 o 
   6  12   0      803.52      772.99     14.04 o 
   7  12   0      348.00      376.15     14.36 o 
   8  12   0       26.19       36.15     10.67 o 
   9  12   0      480.67      478.49     19.54 o 
   1  13   0     5122.24     4873.18     31.67 o 
   2  13   0     1178.05     1209.28     11.48 o 
   3  13   0      930.81      937.38     10.79 o 
   4  13   0     1269.53     1105.01     12.12 o 
   5  13   0      102.77       93.15      7.98 o 
   6  13   0      457.71      469.41     10.54 o 
   7  13   0       53.58       67.75      8.94 o 
   8  13   0      219.88      215.12     22.17 o 
   9  13   0      175.78      175.97     20.11 o 
   0  14   0      459.01      364.97      9.48 o 
   1  14   0       39.84       52.44      4.27 o 
   2  14   0      688.64      626.67      8.63 o 
   3  14   0     3799.87     3655.03     28.27 o 
   4  14   0     2088.10     2097.15     19.01 o 
   5  14   0       26.51       25.78      6.45 o 
   6  14   0      224.73      233.98      8.75 o 
   7  14   0     1635.01     1558.43     23.16 o 
   8  14   0      248.04      266.73     15.59 o 
   9  14   0      134.58      129.88     16.56 o 
   1  15   0     1432.86     1389.41     14.31 o 
   2  15   0        7.56       21.09      4.63 o 
   3  15   0     4219.31     4136.16     31.73 o 
   4  15   0      266.63      320.92      7.60 o 
   5  15   0      614.19      581.22     13.89 o 
   6  15   0      609.12      583.34     12.47 o 
   7  15   0       72.09       68.42     10.50 o 
   8  15   0      612.40      608.83     27.36 o 
   9  15   0       83.35      105.62     17.23 o 
   0  16   0      147.88      139.76      7.62 o 
   1  16   0     1915.68     1862.56     17.73 o 
   2  16   0     1322.89     1241.09     14.98 o 
   3  16   0      259.60      245.32      7.08 o 
   4  16   0      683.97      599.91     10.79 o 
   5  16   0     4598.89     4366.10     38.70 o 
   6  16   0     1043.23     1071.35     17.79 o 
   7  16   0       21.65       23.64     10.65 o 
   8  16   0      152.76      184.01     16.63 o 
   1  17   0     2823.60     2680.11     25.53 o 
   2  17   0     1306.32     1278.28     16.08 o 
   3  17   0      289.76      299.39      9.09 o 
   4  17   0     1021.93      951.95     14.39 o 
   5  17   0      257.76      315.47     11.92 o 
   6  17   0      217.49      254.77     11.23 o 
   7  17   0        1.80       20.20     11.14 o 
   8  17   0      612.30      598.86     18.47 o 
   0  18   0     1884.46     1781.24     23.56 o 
   1  18   0       27.30       43.40      5.86 o 
   2  18   0     1605.87     1553.72     21.35 o 
   3  18   0     4540.08     4344.19     40.09 o 
   4  18   0     1144.23     1268.40     17.67 o 
   5  18   0      134.15      146.57     11.42 o 
   6  18   0        3.33       -5.34     10.03 o 
   7  18   0     1384.18     1380.64     28.83 o 
   8  18   0       11.18       19.67     12.30 o 
   1  19   0     1233.67     1249.70     16.10 o 
   2  19   0       26.19       35.94      8.48 o 
   3  19   0     2090.00     2068.42     27.35 o 
   4  19   0       96.95      110.71     10.26 o 
   5  19   0      135.54      163.65     14.04 o 
   6  19   0      345.66      333.21     16.37 o 
   7  19   0        8.38       -1.00     14.20 o 
   0  20   0     1178.01     1190.54     24.79 o 
   1  20   0       45.02       43.76      7.68 o 
   2  20   0      234.23      266.43     10.10 o 
   3  20   0      880.69      848.15     18.02 o 
   4  20   0      517.25      494.88     15.99 o 
   5  20   0     1285.92     1243.71     26.62 o 
   6  20   0      119.51      158.17     15.45 o 
   7  20   0      271.45      320.76     19.00 o 
   1  21   0      306.53      292.97     10.33 o 
   2  21   0      169.51      174.62     10.21 o 
   3  21   0      354.33      403.96     13.68 o 
   4  21   0      400.21      424.13     14.91 o 
   5  21   0      234.50      249.26     16.23 o 
   6  21   0      373.19      434.43     20.78 o 
   0  22   0      337.43      339.45     16.24 o 
   1  22   0     1366.23     1407.45     23.49 o 
   2  22   0      523.05      543.15     15.78 o 
   3  22   0       24.09       19.64     10.50 o 
   4  22   0       35.19       26.60     12.85 o 
   5  22   0      697.72      700.93     24.63 o 
   6  22   0       10.48       23.09     18.49 o 
   1  23   0      235.17      261.30     14.01 o 
   2  23   0        1.05        9.18     11.63 o 
   3  23   0      186.10      154.07     12.92 o 
   4  23   0        6.14        8.51     13.70 o 
   5  23   0       35.03       43.38     19.01 o 
   0  24   0      134.95      111.14     19.00 o 
   1  24   0      294.63      347.52     21.58 o 
   2  24   0      207.83      179.18     13.72 o 
   3  24   0      907.73      816.63     24.31 o 
   4  24   0      265.12      290.65     17.38 o 
   1  25   0       26.95       48.84     13.55 o 
   2  25   0        0.24       -7.29     14.71 o 
   3  25   0      130.11      131.26     17.13 o 
   0  26   0      334.35      368.26     40.50 o 
   1  26   0      338.24      425.37     20.65 o 
   2  26   0       61.44       26.19     17.75 o 
 -11   1   1        0.26      -13.68     15.34 o 
 -10   1   1       64.10       61.89     12.71 o 
  -9   1   1      507.71      460.28     14.36 o 
  -8   1   1      241.93      222.55      8.43 o 
  -7   1   1       62.82       64.83      4.31 o 
  -6   1   1       10.97        1.03      2.76 o 
  -5   1   1      376.15      357.56      5.19 o 
  -4   1   1      213.34      194.14      3.94 o 
  -3   1   1       63.85      100.99      2.66 o 
  -2   1   1     2989.36     3086.28     30.57 o 
  -1   1   1      375.09      434.20     11.82 o 
   1   1   1      294.72      212.42      2.84 o 
   2   1   1        7.32        3.52      1.19 o 
   3   1   1       24.65       20.01      1.68 o 
   4   1   1      181.02      196.97      3.48 o 
   5   1   1      764.06      717.65      7.40 o 
   6   1   1     2445.66     2466.92     19.50 o 
   7   1   1      632.54      588.21     11.06 o 
   8   1   1      364.23      353.55     10.69 o 
   9   1   1      133.02      123.10     10.79 o 
  10   1   1       54.72       53.15     11.32 o 
  11   1   1        0.54      -10.83     16.30 o 
 -11   2   1        9.09      -12.42     18.92 o 
 -10   2   1      725.80      717.14     17.65 o 
  -9   2   1      164.02      156.86     10.26 o 
  -8   2   1       34.73       24.64      7.06 o 
  -7   2   1      437.60      416.17      8.02 o 
  -6   2   1     1335.00     1281.38     11.34 o 
  -5   2   1       36.60       36.69      3.93 o 
  -4   2   1      146.06      144.34      4.51 o 
  -3   2   1     1117.83     1029.14     18.46 o 
  -2   2   1     1188.03     1137.48     11.42 o 
  -1   2   1       74.19       95.08      1.78 o 
   0   2   1       17.52       15.98      0.85 o 
   1   2   1     1057.83      959.46      7.67 o 
   2   2   1     1118.28      980.76      7.27 o 
   3   2   1       19.08       32.80      1.83 o 
   4   2   1      636.83      682.97      6.61 o 
   5   2   1     1226.32     1231.78     11.20 o 
   6   2   1      102.31      115.88      3.81 o 
   7   2   1       28.29       38.01      5.19 o 
   8   2   1     1300.43     1280.30     19.38 o 
   9   2   1      177.59      181.25     12.73 o 
  10   2   1       28.78       33.75     11.20 o 
  11   2   1      195.80      224.56     13.96 o 
 -11   3   1       32.41       33.77     11.07 o 
 -10   3   1      163.13      162.50     14.07 o 
  -9   3   1       34.39       34.12      9.11 o 
  -8   3   1      151.30      137.46      9.82 o 
  -7   3   1      437.54      469.20      8.23 o 
  -6   3   1       53.47       93.55      5.64 o 
  -5   3   1      873.84      936.66     10.89 o 
  -4   3   1     1796.93     1758.22     19.66 o 
  -3   3   1     1586.01     1650.62     17.29 o 
  -2   3   1     3718.70     3695.68     30.97 o 
  -1   3   1     1568.16     1521.89     12.47 o 
   0   3   1    12273.53    13149.41     95.77 o 
   1   3   1     1788.99     1968.88     14.94 o 
   2   3   1     9502.83    10201.59     69.07 o 
   3   3   1       54.75       86.89      2.89 o 
   4   3   1     2305.77     2289.05     16.10 o 
   5   3   1     1274.96     1470.81     13.79 o 
   6   3   1       53.99       49.90      3.63 o 
   7   3   1      704.95      712.89     11.36 o 
   8   3   1        0.46       11.30      6.77 o 
   9   3   1      253.54      269.44     18.30 o 
  10   3   1       65.80       56.78     11.71 o 
 -10   4   1      132.74      129.34     18.65 o 
  -9   4   1        6.79       23.97      8.71 o 
  -8   4   1     2774.85     2741.73     34.68 o 
  -7   4   1      279.52      295.09      9.08 o 
  -6   4   1     1340.24     1342.49     15.46 o 
  -5   4   1     1888.34     1817.40     17.56 o 
  -4   4   1     3671.42     3373.78     32.44 o 
  -3   4   1      359.27      429.82      5.48 o 
  -2   4   1      203.23      323.37      5.73 o 
  -1   4   1     6723.09     6571.82     47.92 o 
   0   4   1        7.48        5.40      1.20 o 
   1   4   1      384.23      519.73      4.84 o 
   2   4   1     1719.91     1546.37     11.74 o 
   3   4   1     6714.98     6594.46     49.14 o 
   4   4   1       78.46      140.75      3.35 o 
   5   4   1       54.15       82.12      3.05 o 
   6   4   1     2110.57     2083.63     17.17 o 
   7   4   1     1666.96     1641.54     18.05 o 
   8   4   1       39.75       34.00      9.64 o 
   9   4   1      132.41      130.79     11.07 o 
  10   4   1     1166.84     1112.23     26.40 o 
 -10   5   1        7.38       11.39     14.93 o 
  -9   5   1      719.61      733.19     23.13 o 
  -8   5   1       41.59       59.79     15.05 o 
  -7   5   1      717.38      684.51     13.73 o 
  -6   5   1       11.03      127.81      6.38 o 
  -5   5   1     3692.09     3726.78     32.54 o 
  -4   5   1      160.04      134.83      5.46 o 
  -3   5   1     4761.01     4941.74     35.31 o 
  -2   5   1     1847.20     1838.32     13.73 o 
  -1   5   1     1533.42     1602.58     15.73 o 
   0   5   1    13771.46    14066.19     92.10 o 
   1   5   1        0.80       18.96      1.57 o 
   2   5   1     3418.85     3407.37     24.17 o 
   3   5   1     3660.34     3915.46     29.02 o 
   4   5   1     2951.93     2834.90     22.38 o 
   5   5   1     2187.90     2147.13     16.50 o 
   6   5   1      346.73      337.47      6.79 o 
   7   5   1     1929.46     1827.82     20.19 o 
   8   5   1      217.54      285.33     14.03 o 
   9   5   1     1090.82     1049.35     21.91 o 
  10   5   1      267.38      247.99     17.50 o 
 -10   6   1     1320.00     1291.91     31.31 o 
  -9   6   1     1527.88     1505.04     57.63 o 
  -8   6   1      476.56      495.26     14.12 o 
  -7   6   1       44.16       78.34      7.12 o 
  -6   6   1     9134.59     8688.70     72.90 o 
  -5   6   1      138.14      172.09      5.81 o 
  -4   6   1     1527.27     1563.05     12.78 o 
  -3   6   1     7373.65     7049.44     49.91 o 
  -2   6   1     4947.85     5044.20     35.05 o 
  -1   6   1     9983.79    10697.00     68.42 o 
   0   6   1      460.46      481.16      4.42 o 
   1   6   1    11510.49    10873.25     64.93 o 
   2   6   1      173.84      182.01      3.26 o 
   3   6   1     3743.49     3886.75     29.06 o 
   4   6   1     6094.27     6237.94     44.54 o 
   5   6   1     2074.43     2068.76     17.70 o 
   6   6   1      139.21      141.01      4.38 o 
   7   6   1        9.76       58.79      6.70 o 
   8   6   1     5021.36     4899.73     56.96 o 
   9   6   1        0.03       23.89     14.08 o 
  10   6   1       71.95       80.78     12.35 o 
 -10   7   1      752.12      657.81     28.54 o 
  -9   7   1      493.37      524.24     20.67 o 
  -8   7   1       13.71       43.35     10.61 o 
  -7   7   1     1438.07     1354.94     22.26 o 
  -6   7   1        9.64       77.03      5.03 o 
  -5   7   1     2458.94     2321.01     18.75 o 
  -4   7   1     1480.87     1510.26     12.72 o 
  -3   7   1     1944.05     2016.81     13.83 o 
  -2   7   1     3980.41     3822.53     24.70 o 
  -1   7   1     1481.25     1406.39     10.86 o 
   0   7   1    16459.28    17316.60     95.22 o 
   1   7   1       50.35       70.05      2.27 o 
   2   7   1     8135.14     7989.86     49.22 o 
   3   7   1      428.47      496.49      7.81 o 
   4   7   1     3570.06     3515.72     25.41 o 
   5   7   1     6867.02     6963.61     50.06 o 
   6   7   1     1379.05     1332.53     16.03 o 
   7   7   1     1148.27     1258.12     17.32 o 
   8   7   1     1222.04     1177.40     21.05 o 
   9   7   1      260.78      263.68     18.23 o 
  10   7   1       17.69       80.73     13.03 o 
 -10   8   1      130.31      163.21     20.08 o 
  -9   8   1      425.81      414.02     24.37 o 
  -8   8   1     1922.42     1892.03     44.58 o 
  -7   8   1       36.72       36.43      6.22 o 
  -6   8   1     6567.26     6379.51     54.75 o 
  -5   8   1      142.81      168.68      4.62 o 
  -4   8   1     4518.43     4352.48     31.13 o 
  -3   8   1     4279.78     4262.68     27.82 o 
  -2   8   1     6210.94     5967.61     36.46 o 
  -1   8   1     9977.38     9728.08     56.91 o 
   0   8   1      383.00      349.92      4.00 o 
   1   8   1     7415.73     7559.38     44.32 o 
   2   8   1      609.31      632.88      6.64 o 
   3   8   1     5450.93     5211.17     34.88 o 
   4   8   1      921.92      989.52      9.71 o 
   5   8   1     3334.03     3249.59     24.29 o 
   6   8   1     1468.49     1472.40     15.44 o 
   7   8   1     1130.60     1200.00     15.26 o 
   8   8   1     1503.35     1443.27     23.76 o 
   9   8   1      102.76      125.60     12.40 o 
  10   8   1     2237.41     2120.19     36.94 o 
 -10   9   1        9.54       27.82     19.50 o 
  -9   9   1      602.39      680.63     25.09 o 
  -8   9   1       18.36       62.08      8.61 o 
  -7   9   1       94.66      108.88      7.95 o 
  -6   9   1      575.28      864.02     25.19 o 
  -5   9   1     1649.24     1653.99     14.04 o 
  -4   9   1      686.02      618.77      7.22 o 
  -3   9   1     3358.59     3268.15     22.19 o 
  -2   9   1      388.24      305.72      5.18 o 
  -1   9   1     1393.95     1444.97     10.66 o 
   0   9   1     8761.13     8463.02     46.06 o 
   1   9   1      631.44      684.03      6.50 o 
   2   9   1     5212.48     5035.78     32.86 o 
   3   9   1     1661.94     1764.33     13.55 o 
   4   9   1     1471.20     1358.73     12.29 o 
   5   9   1     1621.90     1690.39     14.72 o 
   6   9   1      344.83      360.37      7.69 o 
   7   9   1     2915.28     2840.91     31.15 o 
   8   9   1      131.28      238.99     12.27 o 
   9   9   1      878.35      841.64     22.67 o 
  10   9   1      262.21      237.85     27.64 o 
 -10  10   1      173.03      128.30     45.45 o 
  -9  10   1      452.80      431.30     24.26 o 
  -8  10   1     2271.73     2317.20     30.12 o 
  -7  10   1      254.28      291.26      9.21 o 
  -6  10   1     6040.74     5745.20     44.92 o 
  -5  10   1     2478.68     2466.98     19.88 o 
  -4  10   1     2725.92     2598.35     19.81 o 
  -3  10   1      937.08      966.31     11.17 o 
  -2  10   1      500.90      652.57      7.53 o 
  -1  10   1     9481.09     9360.48     59.13 o 
   0  10   1      492.42      357.55      4.83 o 
   1  10   1      844.82      803.92      7.43 o 
   2  10   1        3.53       36.41      3.19 o 
   3  10   1     8043.54     7781.88     50.05 o 
   4  10   1     1068.85     1117.97     10.59 o 
   5  10   1      716.27      712.43     10.14 o 
   6  10   1     1042.76     1001.57     14.04 o 
   7  10   1      996.61     1004.60     18.98 o 
   8  10   1     2796.59     2703.72     40.36 o 
   9  10   1      223.76      209.36     14.73 o 
  10  10   1      993.40      987.70     47.94 o 
 -10  11   1      101.29      103.95     21.82 o 
  -9  11   1      112.30      131.22     12.48 o 
  -8  11   1       70.45       92.35     10.96 o 
  -7  11   1      278.98      277.13     10.18 o 
  -6  11   1        7.25       79.14      6.44 o 
  -5  11   1     2260.79     2241.05     19.75 o 
  -4  11   1        8.68       28.11      3.65 o 
  -3  11   1     2096.40     2127.67     17.25 o 
  -2  11   1     1160.71     1129.97     10.66 o 
  -1  11   1     2550.67     2536.34     17.73 o 
   0  11   1    10995.28    11170.40     62.60 o 
   1  11   1      886.49      924.68      8.40 o 
   2  11   1     5297.25     5281.27     34.88 o 
   3  11   1     2248.02     2263.53     18.20 o 
   4  11   1     4893.81     4736.21     36.13 o 
   5  11   1     5385.50     5193.50     41.31 o 
   6  11   1      295.30      296.50      8.57 o 
   7  11   1     1124.86     1053.27     17.88 o 
   8  11   1      594.92      593.64     22.48 o 
   9  11   1      179.61      192.92     15.18 o 
  10  11   1      210.14      235.74     25.66 o 
  -9  12   1      940.94      890.52     22.57 o 
  -8  12   1      503.71      463.13     15.93 o 
  -7  12   1      956.78      991.44     17.04 o 
  -6  12   1     6758.29     6573.25     54.47 o 
  -5  12   1       55.29       68.24      5.56 o 
  -4  12   1       36.28       42.42      3.82 o 
  -3  12   1     5816.83     5518.71     41.25 o 
  -2  12   1     2001.47     1687.39     14.35 o 
  -1  12   1      433.02      480.97      7.38 o 
   0  12   1     3117.66     2949.69     18.57 o 
   1  12   1     2234.92     2027.07     16.26 o 
   2  12   1      884.99      784.41      8.69 o 
   3  12   1      373.41      367.32      6.79 o 
   4  12   1     1060.45     1055.83     11.38 o 
   5  12   1     2370.74     2327.14     21.77 o 
   6  12   1      162.46      169.08      7.56 o 
   7  12   1      244.72      241.57     10.06 o 
   8  12   1     2377.25     2366.26     36.35 o 
   9  12   1      223.34      267.83     17.00 o 
  -9  13   1       10.88       19.82     17.64 o 
  -8  13   1       85.40       97.32     12.39 o 
  -7  13   1       73.53       98.29      8.83 o 
  -6  13   1     1839.12     1809.70     19.12 o 
  -5  13   1      619.50      568.12     10.05 o 
  -4  13   1       18.59       14.96      4.59 o 
  -3  13   1     5002.24     4793.93     35.21 o 
  -2  13   1      722.70      638.76      8.63 o 
  -1  13   1     2986.45     2903.30     19.93 o 
   0  13   1     9485.22     9334.19     59.58 o 
   1  13   1       11.67        2.19      3.58 o 
   2  13   1     5546.62     5267.56     34.09 o 
   3  13   1      497.14      451.63      7.98 o 
   4  13   1      372.46      356.86      7.26 o 
   5  13   1     5662.40     5521.00     44.36 o 
   6  13   1       56.93       60.76      7.35 o 
   7  13   1     1166.95     1241.51     31.83 o 
   8  13   1      712.73      711.80     20.43 o 
   9  13   1      310.18      313.04     18.11 o 
  -9  14   1       90.19       77.37     15.81 o 
  -8  14   1      885.28      902.53     21.95 o 
  -7  14   1        3.03        1.49      8.88 o 
  -6  14   1     2540.08     2398.19     24.40 o 
  -5  14   1      880.44      887.63     12.95 o 
  -4  14   1     1018.87      933.72     11.77 o 
  -3  14   1      438.74      466.41      8.49 o 
  -2  14   1      528.42      496.41      7.90 o 
  -1  14   1     2484.13     2271.41     18.89 o 
   0  14   1      260.80      332.04      6.03 o 
   1  14   1      525.05      490.94      9.89 o 
   2  14   1     1134.88     1064.31     11.30 o 
   3  14   1       42.73       42.78      5.06 o 
   4  14   1       86.12       86.62      5.77 o 
   5  14   1        6.69       43.68      6.88 o 
   6  14   1       58.68       48.54      7.71 o 
   7  14   1      616.38      670.28     16.33 o 
   8  14   1       89.54      106.81     11.50 o 
   9  14   1       35.89        7.56     15.65 o 
  -9  15   1       12.11       14.13     15.83 o 
  -8  15   1      118.95       88.93     13.66 o 
  -7  15   1      168.85      155.54     10.72 o 
  -6  15   1      876.48      882.45     15.17 o 
  -5  15   1     2116.03     2045.27     21.92 o 
  -4  15   1       63.05       45.69      5.79 o 
  -3  15   1     1318.47     1245.36     13.46 o 
  -2  15   1       60.48       54.89      4.93 o 
  -1  15   1     1604.63     1604.91     16.75 o 
   0  15   1     6006.81     5762.33     38.33 o 
   1  15   1     1706.58     1619.49     15.47 o 
   2  15   1     3888.59     4028.13     33.11 o 
   3  15   1     4994.24     4879.86     37.74 o 
   4  15   1     1674.26     1646.70     16.62 o 
   5  15   1     1837.81     1780.10     20.90 o 
   6  15   1       54.55       55.01      8.35 o 
   7  15   1     1027.93      930.06     18.01 o 
   8  15   1      565.59      550.44     16.93 o 
   9  15   1       87.73       55.44     17.30 o 
  -8  16   1      266.81      235.49     15.77 o 
  -7  16   1      271.17      277.23     11.30 o 
  -6  16   1      993.22      908.11     16.53 o 
  -5  16   1     1368.90     1322.88     18.26 o 
  -4  16   1     1254.20     1239.25     14.22 o 
  -3  16   1      167.28      176.69      6.71 o 
  -2  16   1      165.87      168.73      7.17 o 
  -1  16   1       41.43       38.09      5.07 o 
   0  16   1     1637.77     1612.99     16.59 o 
   1  16   1     1197.77     1174.23     13.23 o 
   2  16   1     1732.65     1599.46     17.86 o 
   3  16   1       14.70       22.61      6.00 o 
   4  16   1      181.02      188.82      7.39 o 
   5  16   1       62.35       65.78      8.06 o 
   6  16   1      470.88      479.18     12.51 o 
   7  16   1      199.55      202.44     13.30 o 
   8  16   1      284.72      299.35     14.72 o 
  -8  17   1       14.17       18.99     15.41 o 
  -7  17   1      246.47      276.16     13.81 o 
  -6  17   1      581.62      572.62     14.12 o 
  -5  17   1      139.56      135.32      9.27 o 
  -4  17   1     1404.97     1460.47     17.58 o 
  -3  17   1     1456.73     1390.19     17.18 o 
  -2  17   1        8.05        7.03      6.16 o 
  -1  17   1     1689.75     1624.40     16.83 o 
   0  17   1     1778.16     1793.79     16.00 o 
   1  17   1        3.86       12.76      5.61 o 
   2  17   1      529.22      479.64     11.60 o 
   3  17   1        6.30        8.35      7.12 o 
   4  17   1      111.32      124.81      8.48 o 
   5  17   1     2210.75     2076.74     25.13 o 
   6  17   1        4.37       18.94      9.33 o 
   7  17   1      179.43      181.10     12.74 o 
   8  17   1      499.89      487.76     21.16 o 
  -8  18   1       50.68       46.66     14.76 o 
  -7  18   1      746.01      771.91     18.20 o 
  -6  18   1     1412.02     1346.54     20.73 o 
  -5  18   1      322.91      355.28     13.34 o 
  -4  18   1      100.90      145.73      9.10 o 
  -3  18   1      357.30      367.17     11.06 o 
  -2  18   1      167.77      166.31      8.33 o 
  -1  18   1      768.90      751.16     11.08 o 
   0  18   1     1233.46     1214.51     15.98 o 
   1  18   1      607.20      620.35     11.62 o 
   2  18   1        6.87        8.06      8.27 o 
   3  18   1     1638.59     1631.84     22.12 o 
   4  18   1        0.31       -6.29      8.45 o 
   5  18   1       80.77       81.56     10.42 o 
   6  18   1     1683.11     1639.29     28.30 o 
   7  18   1       43.87       45.98     12.24 o 
   8  18   1       96.09      124.67     13.23 o 
  -7  19   1      379.41      406.47     20.93 o 
  -6  19   1      780.14      755.63     19.24 o 
  -5  19   1       17.13       27.91     11.45 o 
  -4  19   1       24.25       22.04      8.56 o 
  -3  19   1       11.55       10.07      8.22 o 
  -2  19   1      543.34      566.33     12.56 o 
  -1  19   1      198.20      220.11      7.58 o 
   0  19   1      398.39      364.02     10.16 o 
   1  19   1      460.25      414.33     10.15 o 
   2  19   1      249.35      259.26      9.68 o 
   3  19   1      277.22      248.82     10.97 o 
   4  19   1        4.52      -16.71      8.85 o 
   5  19   1      638.12      623.59     19.40 o 
   6  19   1      156.53      172.07     15.02 o 
   7  19   1        2.73        3.04     14.09 o 
  -7  20   1       17.27       61.62     16.47 o 
  -6  20   1        2.50        5.16     13.49 o 
  -5  20   1      769.37      785.10     21.22 o 
  -4  20   1       95.10       85.62     10.18 o 
  -3  20   1      189.81      215.39     13.24 o 
  -2  20   1     1031.24     1112.60     19.99 o 
  -1  20   1       30.57       23.10      7.51 o 
   0  20   1       41.17       45.05      8.39 o 
   1  20   1     1671.72     1697.36     20.44 o 
   2  20   1        3.71       12.96      8.95 o 
   3  20   1        7.12        1.63      8.34 o 
   4  20   1     1152.09     1156.81     30.46 o 
   5  20   1      405.69      420.03     17.50 o 
   6  20   1      241.30      250.04     29.83 o 
   7  20   1      122.02      100.38     16.03 o 
  -6  21   1      119.88      122.56     17.55 o 
  -5  21   1       89.19      109.00     14.89 o 
  -4  21   1      878.49      906.86     20.32 o 
  -3  21   1       50.38       68.09     10.77 o 
  -2  21   1      375.38      381.54     12.09 o 
  -1  21   1        9.93        8.77      8.32 o 
   0  21   1        4.97       13.70      8.62 o 
   1  21   1      172.12      210.65     10.55 o 
   2  21   1      311.59      383.58     12.57 o 
   3  21   1      391.46      376.54     12.50 o 
   4  21   1       79.44       63.78     12.90 o 
   5  21   1        1.58       -4.94     15.01 o 
   6  21   1      280.60      281.12     19.17 o 
  -6  22   1      888.50      881.00     30.75 o 
  -5  22   1      198.24      237.20     18.71 o 
  -4  22   1      364.13      379.22     15.11 o 
  -3  22   1        6.35        8.18     11.62 o 
  -2  22   1       18.81       11.23     10.05 o 
  -1  22   1      570.66      571.47     14.67 o 
   0  22   1     1735.66     1743.64     23.53 o 
   1  22   1      552.66      573.52     16.11 o 
   2  22   1      207.72      208.03     12.20 o 
   3  22   1     1069.50     1147.57     22.49 o 
   4  22   1       62.22       73.10     12.07 o 
   5  22   1       11.05      -17.23     16.29 o 
   6  22   1      703.16      693.15     28.06 o 
  -5  23   1      992.62      936.33     43.94 o 
  -4  23   1      174.40      169.53     14.79 o 
  -3  23   1       19.33       20.91     11.36 o 
  -2  23   1      302.09      336.47     14.66 o 
  -1  23   1        2.87        9.46     11.49 o 
   0  23   1       30.54       75.76     12.18 o 
   1  23   1        8.26       22.34     11.84 o 
   2  23   1       87.24      117.36     12.57 o 
   3  23   1      247.12      274.57     15.68 o 
   4  23   1      730.69      794.25     21.69 o 
   5  23   1       25.53        3.60     18.74 o 
  -4  24   1      185.09      192.89     17.20 o 
  -3  24   1       28.68       30.07     12.20 o 
  -2  24   1      681.46      727.83     20.13 o 
  -1  24   1      449.92      481.20     16.97 o 
   0  24   1       10.43        7.37     14.04 o 
   1  24   1      567.73      611.48     18.94 o 
   2  24   1       43.57       31.02     12.59 o 
   3  24   1      212.87      266.30     17.26 o 
   4  24   1      399.97      441.89     25.59 o 
  -3  25   1      409.23      446.84     20.12 o 
  -2  25   1      956.01     1005.67     26.85 o 
  -1  25   1       11.61       28.36     13.11 o 
   0  25   1      190.18      260.95     16.62 o 
   1  25   1      463.96      512.31     24.20 o 
   2  25   1      498.85      576.68     18.58 o 
   3  25   1       32.02       46.48     16.26 o 
  -2  26   1      206.27      204.79     19.43 o 
  -1  26   1      154.90      200.85     18.59 o 
   0  26   1      161.42      161.71     19.42 o 
   1  26   1      929.54      998.40     28.72 o 
 -11   0   2       79.65       21.83     21.51 o 
 -10   0   2       17.08       23.66     17.87 o 
  -9   0   2      184.14      275.08     19.37 o 
  -8   0   2     1162.67     1216.06     19.04 o 
  -7   0   2      128.13      149.10      6.62 o 
  -6   0   2       33.86      222.26     19.87 o 
  -5   0   2     5299.10     5339.37     54.05 o 
  -4   0   2    11079.78    13068.96    153.74 o 
  -3   0   2    32526.42    36213.45    358.28 o 
  -2   0   2   138961.77   144427.30   1519.47 o 
  -1   0   2    28097.84    28474.13    319.27 o 
   0   0   2     5178.77     5191.89    155.52 o 
   1   0   2        8.88       24.98      4.20 o 
   2   0   2    43899.79    48865.98    464.87 o 
   3   0   2      927.61     1200.73     14.38 o 
   4   0   2     7769.24     8518.32     86.87 o 
   5   0   2     4821.40     4939.49     65.38 o 
   6   0   2    15159.82    14840.41    210.80 o 
   7   0   2     4639.49     4883.19     68.01 o 
   8   0   2     1366.12     1356.11     29.67 o 
   9   0   2     3179.63     3158.63     54.50 o 
  10   0   2       86.67      110.16     15.30 o 
 -11   1   2     1004.71      972.26     25.48 o 
 -10   1   2      373.47      409.74     41.15 o 
  -9   1   2     1848.30     1798.50     26.98 o 
  -8   1   2     1996.89     1992.16     28.16 o 
  -7   1   2      823.05      939.02     11.01 o 
  -6   1   2    10727.18    10615.96     75.08 o 
  -5   1   2     1652.25     1618.66     13.82 o 
  -4   1   2     4121.15     3655.68     29.10 o 
  -3   1   2    17106.22    17832.83    154.14 o 
  -2   1   2       49.72       85.82      9.59 o 
  -1   1   2    27923.37    28391.01    243.35 o 
   0   1   2      185.20      248.78      2.61 o 
   1   1   2      700.37      673.63      5.17 o 
   2   1   2     2258.01     2592.30     20.23 o 
   3   1   2      799.82      696.34      6.07 o 
   4   1   2      222.74      487.37      9.54 o 
   5   1   2      753.18      767.80      9.98 o 
   6   1   2      170.98      315.48      9.70 o 
   7   1   2      331.20      470.49     11.64 o 
   8   1   2      550.58      533.70     13.79 o 
   9   1   2      350.48      423.00     12.87 o 
  10   1   2     1712.35     1731.37     25.59 o 
 -11   2   2      300.02      394.77     18.66 o 
 -10   2   2      121.92      169.70     14.63 o 
  -9   2   2     1159.80     1199.93     21.41 o 
  -8   2   2       63.79       85.61      7.89 o 
  -7   2   2     1297.35     1218.33     12.70 o 
  -6   2   2      503.57      848.99     33.37 o 
  -5   2   2      733.65      695.54     11.44 o 
  -4   2   2      404.97      463.08     10.59 o 
  -3   2   2    12338.14    13559.27    126.98 o 
  -2   2   2    46608.70    51284.38    404.72 o 
  -1   2   2    22786.32    25739.55    204.07 o 
   0   2   2    13546.00    14133.09    103.94 o 
   1   2   2    17109.92    19480.90    138.69 o 
   2   2   2    33031.71    36993.12    250.17 o 
   3   2   2     6616.40     7305.89     55.45 o 
   4   2   2    19610.18    21046.96    137.19 o 
   5   2   2    13275.58    14410.77    100.03 o 
   6   2   2     6857.23     6889.64     53.95 o 
   7   2   2     4616.41     4502.69     47.11 o 
   8   2   2       18.64       68.47      9.19 o 
   9   2   2      800.76      737.96     16.45 o 
  10   2   2     1001.97     1145.21     24.20 o 
 -11   3   2     1220.50     1140.94     38.62 o 
 -10   3   2      371.48      422.94     25.43 o 
  -9   3   2     1611.34     1585.26     27.40 o 
  -8   3   2      449.79      498.38     11.21 o 
  -7   3   2      349.31      373.18      8.90 o 
  -6   3   2    10393.03    10316.76    118.16 o 
  -5   3   2       48.90       87.25      8.42 o 
  -4   3   2      212.17      342.56      7.60 o 
  -3   3   2     8723.83     8911.46     81.59 o 
  -2   3   2    28320.51    29651.02    214.29 o 
  -1   3   2    27639.82    28813.45    200.90 o 
   0   3   2      265.67      296.90      4.56 o 
   1   3   2     1177.24     1020.25      7.76 o 
   2   3   2      252.68      304.45      6.98 o 
   3   3   2     1323.46     1458.66     12.88 o 
   4   3   2     1141.87     1281.79     14.77 o 
   5   3   2     1285.43     1281.80     11.43 o 
   6   3   2      264.31      372.30      6.55 o 
   7   3   2       28.70       64.70      8.68 o 
   8   3   2     1737.87     1766.98     24.51 o 
   9   3   2      425.60      471.84     13.44 o 
  10   3   2     1615.93     1519.20     27.93 o 
 -10   4   2       29.62       11.85     14.14 o 
  -9   4   2       86.48      125.39     13.82 o 
  -8   4   2        7.77       12.99      7.43 o 
  -7   4   2       98.49      117.17      7.56 o 
  -6   4   2      186.67      312.24     19.45 o 
  -5   4   2      910.71     1008.89     15.32 o 
  -4   4   2       51.57      145.91      5.28 o 
  -3   4   2     4549.47     4997.62     39.51 o 
  -2   4   2     6731.36     7147.20     50.86 o 
  -1   4   2    16749.06    17532.99    112.32 o 
   0   4   2       98.83       91.13      2.61 o 
   1   4   2     3138.74     3362.72     23.59 o 
   2   4   2    11275.24    12494.22     91.32 o 
   3   4   2     3332.60     3994.77     33.37 o 
   4   4   2     8648.64     8899.98     64.45 o 
   5   4   2     1893.49     1874.13     16.11 o 
   6   4   2     4697.27     4611.44     35.48 o 
   7   4   2     2118.90     2275.61     32.32 o 
   8   4   2      379.41      382.35     11.91 o 
   9   4   2     1091.68     1051.39     22.31 o 
  10   4   2      220.38      253.77     14.24 o 
 -10   5   2        4.59        8.88     15.10 o 
  -9   5   2     1186.98     1145.69     30.84 o 
  -8   5   2      388.34      385.52     10.69 o 
  -7   5   2     1672.13     1697.67     23.34 o 
  -6   5   2     3362.15     3280.35     33.37 o 
  -5   5   2       32.91       40.04      5.24 o 
  -4   5   2     7257.51     7176.55     67.39 o 
  -3   5   2     2035.36     2171.87     20.22 o 
  -2   5   2      295.85      322.66      4.23 o 
  -1   5   2    16481.32    17670.74    107.08 o 
   0   5   2     1076.72     1201.80      9.54 o 
   1   5   2      385.76      546.32      5.40 o 
   2   5   2        3.20       25.07      2.12 o 
   3   5   2     5421.23     5030.15     40.02 o 
   4   5   2       54.30      151.85      4.44 o 
   5   5   2      722.17      681.33      8.36 o 
   6   5   2       13.07       52.47      4.66 o 
   7   5   2      748.02      753.82     13.38 o 
   8   5   2      521.01      500.13     12.48 o 
   9   5   2        2.62        0.18     10.52 o 
  10   5   2     1063.23      984.98     23.12 o 
 -10   6   2      174.59      189.01     29.55 o 
  -9   6   2      942.61      937.80     25.89 o 
  -8   6   2       70.94       64.74     11.10 o 
  -7   6   2       48.50       60.64      7.91 o 
  -6   6   2      989.77      907.53     13.38 o 
  -5   6   2       38.14       30.26      5.53 o 
  -4   6   2     3087.08     3209.82     24.90 o 
  -3   6   2     1354.88     1629.58     12.92 o 
  -2   6   2     1139.86     1089.95      9.06 o 
  -1   6   2     2381.14     2536.72     16.15 o 
   0   6   2    10010.59    11348.72     63.22 o 
   1   6   2      220.18      258.08      3.64 o 
   2   6   2     5429.13     5641.75     36.05 o 
   3   6   2       58.15       63.39      3.05 o 
   4   6   2      213.39      286.66      5.53 o 
   5   6   2     5239.91     5376.86     40.62 o 
   6   6   2     6265.85     6077.35     48.53 o 
   7   6   2      494.35      498.98     11.52 o 
   8   6   2      962.58      973.12     16.73 o 
   9   6   2      195.22      197.66     13.27 o 
  10   6   2       87.50       96.74     13.22 o 
 -10   7   2        5.71       -8.70     26.90 o 
  -9   7   2      872.93      824.32     24.98 o 
  -8   7   2       21.19        3.01      7.47 o 
  -7   7   2     1084.97     1084.65     17.52 o 
  -6   7   2     3930.28     3778.74     36.35 o 
  -5   7   2        0.89       -0.25      3.65 o 
  -4   7   2      137.42      181.08      4.17 o 
  -3   7   2     3403.31     3460.49     24.14 o 
  -2   7   2     4346.69     4582.89     29.19 o 
  -1   7   2     2989.65     3383.96     21.75 o 
   0   7   2     3945.39     4151.11     24.74 o 
   1   7   2     2729.17     2874.03     18.54 o 
   2   7   2      990.24     1194.31      9.49 o 
   3   7   2        9.04       17.34      3.39 o 
   4   7   2      452.82      417.28      6.38 o 
   5   7   2      256.32      264.96      8.48 o 
   6   7   2       86.30      113.91      5.50 o 
   7   7   2      747.55      763.67     13.25 o 
   8   7   2      152.94      160.15     16.30 o 
   9   7   2      208.96      216.38     13.82 o 
  10   7   2      721.11      710.91     22.45 o 
 -10   8   2       16.26       22.50     18.58 o 
  -9   8   2       15.11        2.97     14.53 o 
  -8   8   2      195.82      201.31     11.71 o 
  -7   8   2      411.39      361.33     10.40 o 
  -6   8   2      104.76       99.34      5.80 o 
  -5   8   2      757.52      711.78      8.14 o 
  -4   8   2     2283.67     2271.38     18.08 o 
  -3   8   2      650.45      602.52      7.67 o 
  -2   8   2     2979.38     3245.10     22.98 o 
  -1   8   2      437.57      352.47      6.22 o 
   0   8   2      591.83      629.12      5.27 o 
   1   8   2      343.83      330.88      4.31 o 
   2   8   2      113.48      133.99      3.19 o 
   3   8   2     7512.89     7864.22     53.20 o 
   4   8   2      798.53      865.21      9.36 o 
   5   8   2       94.99       94.38      4.73 o 
   6   8   2        6.90        9.15      5.43 o 
   7   8   2       17.67       14.51      6.69 o 
   8   8   2        0.52        5.36      9.46 o 
   9   8   2      134.75      160.69     13.38 o 
  10   8   2      300.13      288.79     16.06 o 
 -10   9   2        1.70      -21.80     18.22 o 
  -9   9   2      545.97      466.78     20.73 o 
  -8   9   2      170.72      161.75     12.38 o 
  -7   9   2       60.55       71.38      6.93 o 
  -6   9   2      175.55      197.39      6.70 o 
  -5   9   2      490.76      531.14      7.46 o 
  -4   9   2      223.26      202.08      5.05 o 
  -3   9   2      434.93      490.70      6.96 o 
  -2   9   2      997.19     1070.78     10.32 o 
  -1   9   2     3750.82     4016.52     25.94 o 
   0   9   2     3224.73     3228.17     19.38 o 
   1   9   2      529.42      561.34      5.23 o 
   2   9   2      521.66      564.00      6.17 o 
   3   9   2        0.53       27.50      3.24 o 
   4   9   2       37.93       41.36      3.84 o 
   5   9   2       88.90      126.47      5.65 o 
   6   9   2      870.86      791.64     12.93 o 
   7   9   2       28.71       26.86      7.65 o 
   8   9   2       10.33       26.42     10.38 o 
   9   9   2       79.81       43.59     12.90 o 
  10   9   2        7.85       -1.01     13.71 o 
 -10  10   2      158.38      168.80     21.72 o 
  -9  10   2       69.59       65.53     19.33 o 
  -8  10   2       14.32       -3.91     11.34 o 
  -7  10   2     1433.11     1378.90     17.95 o 
  -6  10   2      117.25       97.28      5.76 o 
  -5  10   2       97.55       97.12      4.77 o 
  -4  10   2     1780.48     1829.16     14.82 o 
  -3  10   2     1400.69     1233.75     10.90 o 
  -2  10   2       11.86       13.57      3.16 o 
  -1  10   2     1137.59     1158.29     10.20 o 
   0  10   2    12526.59    13586.64     77.17 o 
   1  10   2       35.14       51.56      2.49 o 
   2  10   2       28.09       34.33      2.85 o 
   3  10   2      214.95      198.09      4.65 o 
   4  10   2       45.10       38.75      3.68 o 
   5  10   2      809.45      813.06     11.36 o 
   6  10   2     1103.63     1132.29     19.51 o 
   7  10   2        2.74        8.11      7.41 o 
   8  10   2      977.52      967.19     22.57 o 
   9  10   2        1.99      -16.07     13.10 o 
  10  10   2        1.02       -8.67     14.70 o 
 -10  11   2      229.90      231.27     23.89 o 
  -9  11   2       32.33       22.17     16.91 o 
  -8  11   2      171.65      176.50     11.86 o 
  -7  11   2      653.15      660.62     13.34 o 
  -6  11   2       53.50       59.89      5.70 o 
  -5  11   2       17.06       72.56      5.28 o 
  -4  11   2      823.44      717.07      9.89 o 
  -3  11   2       28.27       24.09      3.94 o 
  -2  11   2      588.53      576.90      7.58 o 
  -1  11   2       31.98       63.70      3.98 o 
   0  11   2      748.01      843.09      7.61 o 
   1  11   2     2752.23     2456.86     17.14 o 
   2  11   2      691.36      682.13      7.81 o 
   3  11   2      558.28      599.31      8.39 o 
   4  11   2      124.76      114.76      4.82 o 
   5  11   2      840.36      732.40     11.89 o 
   6  11   2      508.02      490.33     11.21 o 
   7  11   2      840.96      783.69     16.12 o 
   8  11   2      191.43      193.81     16.96 o 
   9  11   2       33.71       46.70     14.46 o 
  -9  12   2       81.60       78.16     21.55 o 
  -8  12   2       54.96       60.62     17.46 o 
  -7  12   2      741.90      705.16     15.78 o 
  -6  12   2        8.79        4.72      6.48 o 
  -5  12   2     1444.52     1421.84     14.94 o 
  -4  12   2      594.80      546.31      8.68 o 
  -3  12   2       14.49       14.58      4.68 o 
  -2  12   2     2111.28     2111.51     17.49 o 
  -1  12   2        5.88        8.05      3.24 o 
   0  12   2     1513.63     1515.99     12.92 o 
   1  12   2      305.10      271.71      4.89 o 
   2  12   2      363.66      299.34      7.02 o 
   3  12   2        1.25       13.21      4.22 o 
   4  12   2      223.06      203.18      5.84 o 
   5  12   2        6.59       16.44      5.99 o 
   6  12   2      275.88      286.98      9.73 o 
   7  12   2      766.49      784.61     17.05 o 
   8  12   2      193.27      184.73     18.63 o 
   9  12   2      522.56      507.29     21.33 o 
  -9  13   2       46.61       36.92     12.56 o 
  -8  13   2      627.35      667.04     32.34 o 
  -7  13   2      277.11      307.06     12.48 o 
  -6  13   2      706.33      628.85     11.95 o 
  -5  13   2       28.34       31.40      5.74 o 
  -4  13   2     2775.23     2804.00     23.99 o 
  -3  13   2        8.19       26.88      4.72 o 
  -2  13   2      471.23      429.40      7.33 o 
  -1  13   2     2069.85     1916.05     15.37 o 
   0  13   2      384.14      394.74      6.45 o 
   1  13   2      386.86      408.01      6.49 o 
   2  13   2       95.21       82.67      4.27 o 
   3  13   2     3589.18     3459.88     29.85 o 
   4  13   2       88.56      124.21      5.66 o 
   5  13   2      728.60      735.54     12.34 o 
   6  13   2     1286.31     1222.44     17.80 o 
   7  13   2      658.40      700.08     19.57 o 
   8  13   2      610.06      622.47     18.46 o 
   9  13   2       14.94       26.34     15.29 o 
  -9  14   2      545.86      560.57     18.90 o 
  -8  14   2      140.25      157.43     13.71 o 
  -7  14   2      104.51      119.42      9.45 o 
  -6  14   2       12.95       15.72      7.69 o 
  -5  14   2     3172.53     3021.84     26.17 o 
  -4  14   2       48.45       57.83      4.73 o 
  -3  14   2      458.11      424.00      8.19 o 
  -2  14   2     2045.66     2028.45     17.07 o 
  -1  14   2      782.80      729.58      9.94 o 
   0  14   2     4446.30     4305.96     29.59 o 
   1  14   2     1066.73     1045.16     11.80 o 
   2  14   2     3644.17     3747.03     26.43 o 
   3  14   2     1620.22     1524.47     15.42 o 
   4  14   2       59.21       57.23      5.48 o 
   5  14   2      871.05      854.68     14.08 o 
   6  14   2      644.80      682.75     14.19 o 
   7  14   2      141.19      126.10     15.23 o 
   8  14   2       25.57       72.97     14.94 o 
   9  14   2      214.62      247.71     18.64 o 
  -9  15   2      156.01      170.04     15.14 o 
  -8  15   2      423.85      417.07     16.75 o 
  -7  15   2       21.11       44.28      9.79 o 
  -6  15   2      549.75      568.89     12.88 o 
  -5  15   2      145.24      183.48      7.84 o 
  -4  15   2      779.27      771.70     10.91 o 
  -3  15   2       18.24       13.98      5.22 o 
  -2  15   2     1167.66     1159.50     12.00 o 
  -1  15   2       37.60       36.08      4.64 o 
   0  15   2     1829.03     1725.49     14.99 o 
   1  15   2     7026.71     6764.27     50.32 o 
   2  15   2      250.85      212.67      6.46 o 
   3  15   2     2619.94     2433.32     27.72 o 
   4  15   2      588.92      513.71     10.22 o 
   5  15   2     1395.05     1371.14     19.43 o 
   6  15   2     1321.86     1290.40     23.01 o 
   7  15   2      426.73      498.93     14.29 o 
   8  15   2      498.67      511.83     19.85 o 
   9  15   2       87.44      116.09     17.95 o 
  -8  16   2       12.87       34.51     14.33 o 
  -7  16   2     2424.04     2424.07     27.92 o 
  -6  16   2       67.27       88.49      9.27 o 
  -5  16   2       25.05       19.40      7.38 o 
  -4  16   2      129.20      152.85      7.01 o 
  -3  16   2     2883.26     2832.31     24.79 o 
  -2  16   2      394.82      409.67      9.38 o 
  -1  16   2       11.36       18.15      5.08 o 
   0  16   2     2949.35     3016.44     23.85 o 
   1  16   2     5130.93     4941.15     37.82 o 
   2  16   2     1586.71     1375.44     17.00 o 
   3  16   2     1187.67     1036.85     14.98 o 
   4  16   2     2593.76     2553.44     28.33 o 
   5  16   2      121.73      122.59      8.71 o 
   6  16   2       39.64       65.00      9.79 o 
   7  16   2     2739.23     2724.01     34.17 o 
   8  16   2      434.67      465.68     16.55 o 
  -8  17   2      297.07      355.18     17.67 o 
  -7  17   2       19.25       33.39     10.04 o 
  -6  17   2     1759.26     1725.99     23.09 o 
  -5  17   2      383.41      396.90     11.61 o 
  -4  17   2     2351.87     2327.03     23.48 o 
  -3  17   2      469.56      467.74     10.81 o 
  -2  17   2     1198.30     1172.03     15.39 o 
  -1  17   2     1438.42     1359.28     14.43 o 
   0  17   2      161.90      175.23      6.63 o 
   1  17   2      909.96      873.68     11.99 o 
   2  17   2      109.46      103.22      7.18 o 
   3  17   2     1085.35     1189.70     18.20 o 
   4  17   2      121.36      127.14      9.50 o 
   5  17   2     1222.54     1217.60     21.00 o 
   6  17   2      729.06      735.12     17.14 o 
   7  17   2      318.90      334.73     15.33 o 
   8  17   2      684.96      739.04     19.15 o 
  -8  18   2      362.16      394.93     19.97 o 
  -7  18   2       49.60       41.41     10.82 o 
  -6  18   2       11.21       21.55     10.03 o 
  -5  18   2     3161.87     3132.96     37.55 o 
  -4  18   2      136.88      147.12      9.12 o 
  -3  18   2      363.17      370.14     11.29 o 
  -2  18   2     1137.89     1139.67     17.01 o 
  -1  18   2      906.48      881.03     12.09 o 
   0  18   2     2797.48     2588.64     25.35 o 
   1  18   2      110.73      122.79      7.21 o 
   2  18   2     2903.51     3033.58     33.48 o 
   3  18   2     1031.44      958.05     17.12 o 
   4  18   2      224.63      201.78     10.98 o 
   5  18   2     1206.65     1163.21     20.24 o 
   6  18   2      625.20      667.40     19.15 o 
   7  18   2      287.89      266.19     15.13 o 
  -7  19   2      242.30      233.44     14.10 o 
  -6  19   2      652.08      647.73     17.69 o 
  -5  19   2      654.61      698.29     18.50 o 
  -4  19   2      716.67      727.58     15.67 o 
  -3  19   2       11.93       22.19      8.48 o 
  -2  19   2      337.82      325.84     10.56 o 
  -1  19   2     1821.26     1858.05     23.22 o 
   0  19   2      278.29      305.33      9.30 o 
   1  19   2      975.12      998.53     15.05 o 
   2  19   2        0.08        1.79      8.29 o 
   3  19   2     1376.95     1291.87     18.78 o 
   4  19   2      249.94      232.05     11.78 o 
   5  19   2       53.72       41.06     13.21 o 
   6  19   2      386.77      376.25     17.39 o 
   7  19   2      217.68      288.28     22.98 o 
  -7  20   2      452.07      509.09     28.21 o 
  -6  20   2       10.85        8.57     12.34 o 
  -5  20   2      248.53      246.72     14.23 o 
  -4  20   2       58.75       52.90      9.89 o 
  -3  20   2      261.86      249.66     10.82 o 
  -2  20   2      341.81      350.97     13.64 o 
  -1  20   2      816.07      823.10     13.94 o 
   0  20   2      650.81      681.38     14.75 o 
   1  20   2      242.28      241.42      9.19 o 
   2  20   2     1755.91     1648.79     23.37 o 
   3  20   2       15.77        1.41      8.98 o 
   4  20   2      529.26      601.80     16.27 o 
   5  20   2      148.31      151.47     16.39 o 
   6  20   2       52.19       60.38     16.07 o 
   7  20   2      784.30      745.26     25.49 o 
  -6  21   2     1468.63     1541.84     31.55 o 
  -5  21   2      228.20      210.65     20.54 o 
  -4  21   2      708.68      722.21     17.19 o 
  -3  21   2      160.00      191.56     11.30 o 
  -2  21   2      353.70      358.93     11.79 o 
  -1  21   2      118.70      118.89      8.91 o 
   0  21   2       47.39       56.29      9.22 o 
   1  21   2      936.26      974.83     16.21 o 
   2  21   2       89.72       79.90     10.61 o 
   3  21   2      259.41      268.63     13.42 o 
   4  21   2      545.97      567.04     22.23 o 
   5  21   2      134.47      140.11     16.91 o 
   6  21   2       57.71       44.97     19.41 o 
  -6  22   2       30.03       31.38     19.32 o 
  -5  22   2        6.36        5.94     18.40 o 
  -4  22   2       28.58       24.72     11.43 o 
  -3  22   2     1057.44     1108.31     20.02 o 
  -2  22   2       30.74       44.90     10.01 o 
  -1  22   2      137.59      153.53     10.87 o 
   0  22   2      979.14      936.96     19.01 o 
   1  22   2     1301.03     1245.19     22.58 o 
   2  22   2      338.49      311.40     12.11 o 
   3  22   2       22.67       39.22     12.74 o 
   4  22   2      168.51      168.92     13.19 o 
   5  22   2        7.99       32.72     14.63 o 
  -5  23   2       45.40       27.06     18.82 o 
  -4  23   2      273.17      254.12     15.88 o 
  -3  23   2       41.62       27.22     12.32 o 
  -2  23   2      262.35      284.53     16.14 o 
  -1  23   2      584.75      649.26     18.37 o 
   0  23   2       18.31       19.87     12.11 o 
   1  23   2      149.75      153.12     13.27 o 
   2  23   2        0.41       14.47     10.56 o 
   3  23   2      103.79      135.71     14.79 o 
   4  23   2       51.87       54.99     14.23 o 
   5  23   2      314.51      405.56     20.51 o 
  -4  24   2      386.11      383.71     19.38 o 
  -3  24   2      365.39      445.43     15.25 o 
  -2  24   2       13.42        6.27     12.42 o 
  -1  24   2      913.88      987.39     22.59 o 
   0  24   2       73.67       81.44     13.25 o 
   1  24   2        1.59       -1.38     12.31 o 
   2  24   2     1084.09     1168.01     24.61 o 
   3  24   2      347.73      350.19     16.90 o 
   4  24   2       30.73       43.28     15.58 o 
  -3  25   2       40.14       20.13     13.06 o 
  -2  25   2        5.03      -10.27     12.84 o 
  -1  25   2      186.43      195.20     14.86 o 
   0  25   2       38.92       71.53     15.21 o 
   1  25   2        2.44       13.06     14.11 o 
   2  25   2       48.02       63.79     23.55 o 
   3  25   2       34.66       54.62     16.19 o 
  -1  26   2       14.73       25.43     23.40 o 
   0  26   2      103.42       66.74     19.81 o 
   1  26   2      275.28      259.26     19.19 o 
 -11   1   3      269.31      303.47     36.25 o 
 -10   1   3        0.97       -9.27     11.88 o 
  -9   1   3        4.43       -6.25      8.01 o 
  -8   1   3       11.83       14.52      6.52 o 
  -7   1   3      292.75      303.69      8.13 o 
  -6   1   3      512.42      486.00      7.11 o 
  -5   1   3       22.45       18.56      2.93 o 
  -4   1   3     1395.43     1518.24     12.66 o 
  -3   1   3      572.73      605.97     10.04 o 
  -2   1   3      790.82      736.59      6.39 o 
  -1   1   3      506.68      599.88      6.88 o 
   0   1   3        7.58       24.39      1.27 o 
   1   1   3      956.96      918.27      8.02 o 
   2   1   3      101.89      134.65      2.81 o 
   3   1   3      393.40      391.24      6.43 o 
   4   1   3     8124.16     8587.48     63.29 o 
   5   1   3       30.82       61.93      3.80 o 
   6   1   3      362.09      353.44      9.09 o 
   7   1   3      694.52      667.31     13.81 o 
   8   1   3      449.76      416.78     12.40 o 
   9   1   3       30.20       14.67      9.84 o 
  10   1   3       25.03       14.08     10.92 o 
 -11   2   3       74.97       92.84     13.44 o 
 -10   2   3      135.44      130.83     15.12 o 
  -9   2   3        2.38       -6.70      8.62 o 
  -8   2   3      240.57      251.29      8.07 o 
  -7   2   3      604.78      554.68     10.60 o 
  -6   2   3       12.07       12.08      4.77 o 
  -5   2   3       13.25       15.72      2.86 o 
  -4   2   3     2798.90     2711.88     23.10 o 
  -3   2   3       13.41       39.35      2.07 o 
  -2   2   3     1160.33     1179.28      9.98 o 
  -1   2   3     4168.28     4003.56     27.57 o 
   0   2   3     3672.08     3331.81     24.80 o 
   1   2   3      819.76      883.63      6.73 o 
   2   2   3      289.51      339.69      3.89 o 
   3   2   3     2417.44     2654.46     20.05 o 
   4   2   3       67.10      125.05      4.01 o 
   5   2   3       27.34       34.27      3.44 o 
   6   2   3      692.25      744.63     12.62 o 
   7   2   3      435.57      411.14     10.81 o 
   8   2   3       68.59       84.70     13.01 o 
   9   2   3       55.21       36.22      9.89 o 
  10   2   3      153.57      129.66     11.65 o 
 -10   3   3      151.30      109.28     15.90 o 
  -9   3   3      195.51      214.18     21.50 o 
  -8   3   3      348.77      348.71     13.21 o 
  -7   3   3      365.93      362.62     15.55 o 
  -6   3   3      109.30      118.81      6.91 o 
  -5   3   3      825.04      800.79     11.63 o 
  -4   3   3      229.59      306.00      5.73 o 
  -3   3   3     1919.49     1897.20     16.13 o 
  -2   3   3     1075.85     1060.89      9.21 o 
  -1   3   3     4957.23     4776.12     33.41 o 
   0   3   3     1617.91     1674.16     14.28 o 
   1   3   3     3663.65     3882.88     27.49 o 
   2   3   3     6893.29     7289.91     51.19 o 
   3   3   3      779.83      749.39      8.13 o 
   4   3   3      589.66      561.91      7.41 o 
   5   3   3      131.67      177.30      4.35 o 
   6   3   3     2865.91     2765.29     34.09 o 
   7   3   3      292.07      328.56      9.45 o 
   8   3   3       55.76       71.69      9.55 o 
   9   3   3      788.37      756.20     17.75 o 
  10   3   3       19.39       33.27     13.63 o 
 -10   4   3      429.45      445.03     18.77 o 
  -9   4   3     1066.65     1062.77     25.95 o 
  -8   4   3       35.29       30.14      7.51 o 
  -7   4   3       98.55      120.64      8.25 o 
  -6   4   3     3342.45     3373.90     39.40 o 
  -5   4   3      715.78      703.63     12.76 o 
  -4   4   3      848.29      818.92      9.55 o 
  -3   4   3     1664.18     1525.42     12.25 o 
  -2   4   3     4454.55     4187.54     28.73 o 
  -1   4   3     2669.62     2816.64     19.11 o 
   0   4   3      362.83      483.44      5.07 o 
   1   4   3     9605.51     9730.47     59.40 o 
   2   4   3      172.67      136.84      2.72 o 
   3   4   3     1753.04     1680.65     14.94 o 
   4   4   3      894.29      943.31     10.20 o 
   5   4   3     4560.72     4455.40     34.14 o 
   6   4   3       27.51       91.91      6.03 o 
   7   4   3       24.43       38.32      6.94 o 
   8   4   3      891.24      851.49     16.45 o 
   9   4   3      311.51      336.71     12.41 o 
  10   4   3       94.79      101.52     13.56 o 
 -10   5   3      105.65      130.75     16.20 o 
  -9   5   3      571.31      594.03     21.24 o 
  -8   5   3      239.11      252.97     10.31 o 
  -7   5   3     1618.75     1529.18     26.12 o 
  -6   5   3       61.84      114.87      8.98 o 
  -5   5   3     2253.23     2074.66     26.04 o 
  -4   5   3      127.27      163.70      5.27 o 
  -3   5   3     2917.76     2952.98     22.09 o 
  -2   5   3     1264.14     1173.58      9.49 o 
  -1   5   3     1748.23     1677.39     11.76 o 
   0   5   3       28.86       50.91      2.07 o 
   1   5   3       19.32       21.78      1.76 o 
   2   5   3     4860.01     5042.38     33.78 o 
   3   5   3      923.44     1096.47     10.10 o 
   4   5   3     2142.08     2171.65     19.09 o 
   5   5   3      300.39      336.36      6.52 o 
   6   5   3     6298.09     6098.26     54.85 o 
   7   5   3     1173.68     1173.66     17.35 o 
   8   5   3      205.83      210.52     12.12 o 
   9   5   3     2443.06     2328.38     31.49 o 
  10   5   3        0.56       13.81     12.60 o 
 -10   6   3       79.32       40.35     25.22 o 
  -9   6   3      440.00      447.13     18.57 o 
  -8   6   3      681.32      725.07     14.71 o 
  -7   6   3     1861.55     1889.45     23.06 o 
  -6   6   3     1580.01     1506.51     21.94 o 
  -5   6   3       33.87       57.70      5.27 o 
  -4   6   3     7630.90     7518.08     53.39 o 
  -3   6   3      516.43      546.41      6.19 o 
  -2   6   3     5245.40     5195.81     33.92 o 
  -1   6   3    10132.51     9808.21     59.43 o 
   0   6   3    12738.97    13093.92     82.75 o 
   1   6   3     4532.69     4717.57     30.04 o 
   2   6   3     2393.16     2637.78     19.37 o 
   3   6   3     4967.11     5141.05     41.90 o 
   4   6   3        1.61       27.52      3.41 o 
   5   6   3      831.10      802.37     10.32 o 
   6   6   3     3206.73     3137.08     31.04 o 
   7   6   3      514.14      530.54     12.71 o 
   8   6   3       24.30       31.78      8.52 o 
   9   6   3      729.87      777.64     20.60 o 
  10   6   3     1657.74     1607.71     39.12 o 
 -10   7   3      429.54      426.93     43.71 o 
  -9   7   3      916.34      885.94     26.23 o 
  -8   7   3       48.16       55.28      9.13 o 
  -7   7   3     3265.68     3109.57     36.05 o 
  -6   7   3       97.99      159.78      8.75 o 
  -5   7   3      584.83      557.51      7.77 o 
  -4   7   3      763.19      693.94      8.07 o 
  -3   7   3     3933.83     3729.77     25.25 o 
  -2   7   3     2072.38     2171.99     14.59 o 
  -1   7   3      511.85      504.38      5.03 o 
   0   7   3     1034.75      842.83      6.67 o 
   1   7   3     4197.15     4196.75     25.38 o 
   2   7   3     7708.47     8123.42     55.22 o 
   3   7   3      554.66      638.54      7.15 o 
   4   7   3     7360.33     7051.13     56.11 o 
   5   7   3        8.11      142.22      7.99 o 
   6   7   3      482.86      477.50     10.66 o 
   7   7   3     1461.81     1429.74     20.84 o 
   8   7   3     1128.15     1126.98     19.03 o 
   9   7   3      118.44      128.78     13.34 o 
  10   7   3       10.60       42.51     16.51 o 
 -10   8   3        8.23      -10.25     18.25 o 
  -9   8   3      745.13      764.07     26.51 o 
  -8   8   3      221.25      251.15     10.85 o 
  -7   8   3     3323.01     3247.93     35.76 o 
  -6   8   3     2607.82     2562.50     24.47 o 
  -5   8   3     1005.98     1058.73     11.39 o 
  -4   8   3     8860.50     8353.57     58.59 o 
  -3   8   3      480.66      390.19      6.20 o 
  -2   8   3     6661.84     7053.77     43.08 o 
  -1   8   3     8971.75     9122.57     54.34 o 
   0   8   3     4995.67     5059.00     29.49 o 
   1   8   3     8172.96     8215.04     45.55 o 
   2   8   3      750.73      783.47      8.04 o 
   3   8   3     8839.17     8650.64     56.31 o 
   4   8   3      621.75      733.80      9.74 o 
   5   8   3     4479.85     4179.87     36.59 o 
   6   8   3      102.94      193.60      8.60 o 
   7   8   3     1374.49     1368.28     20.53 o 
   8   8   3     2394.68     2361.84     30.05 o 
   9   8   3       25.17       66.57     13.63 o 
  10   8   3      305.21      337.61     17.41 o 
 -10   9   3       15.76       19.71     20.24 o 
  -9   9   3      589.95      683.83     22.13 o 
  -8   9   3      664.84      668.77     18.72 o 
  -7   9   3     1267.37     1239.66     21.25 o 
  -6   9   3      228.05      248.93      6.49 o 
  -5   9   3     2099.79     1888.51     17.00 o 
  -4   9   3      166.97      241.53      5.21 o 
  -3   9   3     1818.53     1808.94     19.20 o 
  -2   9   3     1292.58     1114.38     11.54 o 
  -1   9   3     3617.17     3446.78     22.69 o 
   0   9   3       49.87       50.36      2.42 o 
   1   9   3      622.41      590.10      6.20 o 
   2   9   3     6474.76     6060.39     40.34 o 
   3   9   3     1632.96     1662.81     13.34 o 
   4   9   3     2159.02     2190.04     18.15 o 
   5   9   3     1868.19     1841.77     18.42 o 
   6   9   3     9761.28     9198.15     80.94 o 
   7   9   3     2085.17     2095.89     28.52 o 
   8   9   3       17.49       12.16      9.78 o 
   9   9   3     4312.65     3985.74    118.43 o 
  10   9   3       60.91       76.51     18.60 o 
 -10  10   3        2.31       11.33     19.90 o 
  -9  10   3     2380.69     2388.78     46.25 o 
  -8  10   3       58.01       63.63     11.97 o 
  -7  10   3      937.16      894.07     17.72 o 
  -6  10   3     3279.96     3190.02     28.44 o 
  -5  10   3     2302.89     2175.40     19.44 o 
  -4  10   3     3928.63     4117.54     32.58 o 
  -3  10   3     1569.23     1526.97     13.20 o 
  -2  10   3    12153.52    11622.67     76.16 o 
  -1  10   3     5012.94     5297.24     34.13 o 
   0  10   3     5997.96     6527.14     39.43 o 
   1  10   3     9141.50     8961.54     53.37 o 
   2  10   3      176.27      255.70      4.78 o 
   3  10   3     3285.33     3234.52     22.47 o 
   4  10   3      554.22      572.45     10.20 o 
   5  10   3     2343.99     2385.04     22.56 o 
   6  10   3     1721.64     1723.29     25.10 o 
   7  10   3       22.90       60.30      8.63 o 
   8  10   3      211.37      233.07     12.17 o 
   9  10   3     1727.84     1758.22     47.62 o 
  10  10   3      896.79      954.23     32.19 o 
 -10  11   3      108.60       80.07     21.71 o 
  -9  11   3      600.96      665.47     22.22 o 
  -8  11   3       52.59       45.08      9.72 o 
  -7  11   3     1569.88     1664.86     21.64 o 
  -6  11   3       57.73       78.56      5.67 o 
  -5  11   3       99.60      111.37      5.76 o 
  -4  11   3        9.87       44.34      4.95 o 
  -3  11   3     2267.66     2103.06     18.68 o 
  -2  11   3      382.87      413.72      6.65 o 
  -1  11   3     2911.32     2869.72     20.59 o 
   0  11   3      229.74      170.91      3.87 o 
   1  11   3     1566.36     1405.60     10.56 o 
   2  11   3     9508.49     9528.48     60.57 o 
   3  11   3       32.57       67.88      3.79 o 
   4  11   3     5534.22     5173.91     41.85 o 
   5  11   3      101.91      178.26      7.22 o 
   6  11   3     1617.07     1639.36     21.15 o 
   7  11   3     1243.50     1214.84     21.63 o 
   8  11   3      186.70      186.77     12.43 o 
   9  11   3      579.10      547.04     21.49 o 
  -9  12   3      139.73      170.25     17.54 o 
  -8  12   3      285.67      299.77     13.82 o 
  -7  12   3     3594.83     3542.28     40.55 o 
  -6  12   3      848.90      855.92     13.44 o 
  -5  12   3       20.41       34.01      5.61 o 
  -4  12   3     6605.59     6139.88     45.08 o 
  -3  12   3      192.08      193.65      5.77 o 
  -2  12   3      462.42      520.73      7.86 o 
  -1  12   3     9004.06     8752.53     56.12 o 
   0  12   3     4951.45     4849.33     31.18 o 
   1  12   3     2377.61     2467.98     16.80 o 
   2  12   3     1571.14     1624.60     16.18 o 
   3  12   3     2121.54     2067.46     19.79 o 
   4  12   3        3.69       32.29      5.01 o 
   5  12   3      318.85      305.09     10.68 o 
   6  12   3      442.22      530.72     13.16 o 
   7  12   3      230.83      262.98     11.50 o 
   8  12   3       24.67        7.99     11.37 o 
   9  12   3       22.53       45.31     17.67 o 
  -9  13   3      183.45      260.86     14.13 o 
  -8  13   3      157.20      148.51     11.96 o 
  -7  13   3      329.33      344.99     12.84 o 
  -6  13   3       92.42      113.17      8.41 o 
  -5  13   3       92.94      102.20      6.80 o 
  -4  13   3      295.83      311.76      8.55 o 
  -3  13   3     1475.61     1362.73     14.00 o 
  -2  13   3       22.14       26.11      4.23 o 
  -1  13   3      504.19      469.83      7.01 o 
   0  13   3      340.02      407.56      6.74 o 
   1  13   3     5697.13     5567.52     41.02 o 
   2  13   3     1794.64     1682.85     13.61 o 
   3  13   3      110.34      100.83      5.67 o 
   4  13   3     3563.96     3572.95     29.97 o 
   5  13   3      221.57      255.08      8.62 o 
   6  13   3     3312.09     3160.22     32.90 o 
   7  13   3     2724.62     2591.00     36.13 o 
   8  13   3      115.71      131.53     12.96 o 
   9  13   3     1471.24     1384.65     44.34 o 
  -9  14   3     1123.24     1138.81     24.80 o 
  -8  14   3      156.30      166.70     12.95 o 
  -7  14   3      879.37      829.04     16.49 o 
  -6  14   3     2374.72     2234.33     25.20 o 
  -5  14   3      356.20      329.01      8.88 o 
  -4  14   3      965.30      935.04     12.18 o 
  -3  14   3     3096.17     2815.20     24.78 o 
  -2  14   3     1551.59     1510.14     14.17 o 
  -1  14   3     3413.29     3448.96     25.62 o 
   0  14   3      730.25      594.33      8.22 o 
   1  14   3      517.81      561.21      8.66 o 
   2  14   3      792.59      789.97      9.19 o 
   3  14   3      109.93      114.23      6.22 o 
   4  14   3      389.79      435.19      9.48 o 
   5  14   3       10.40       28.00      7.14 o 
   6  14   3      129.90      149.45      9.35 o 
   7  14   3       28.73       37.67     12.44 o 
   8  14   3      150.89      147.50     13.68 o 
   9  14   3      226.21      252.63     19.29 o 
  -9  15   3       58.23       72.13     14.17 o 
  -8  15   3       15.35       17.54     12.06 o 
  -7  15   3      294.59      310.19     14.39 o 
  -6  15   3       43.17       45.92      8.62 o 
  -5  15   3       99.28      105.70      7.41 o 
  -4  15   3     1094.81     1025.90     13.22 o 
  -3  15   3        5.92       10.68      5.67 o 
  -2  15   3       74.33       83.19      5.61 o 
  -1  15   3     4304.66     4119.99     30.27 o 
   0  15   3      451.80      455.52     11.27 o 
   1  15   3       42.30       32.92      5.09 o 
   2  15   3     4740.20     4624.04     32.99 o 
   3  15   3     1672.88     1637.48     17.28 o 
   4  15   3     1101.45     1033.07     15.52 o 
   5  15   3      315.83      300.80     10.87 o 
   6  15   3     2727.56     2685.64     32.85 o 
   7  15   3      127.55      136.35     12.16 o 
   8  15   3       59.20       76.92     13.69 o 
  -8  16   3       17.64       37.29     13.88 o 
  -7  16   3      133.07      109.90     11.10 o 
  -6  16   3       39.99       25.29      8.89 o 
  -5  16   3      126.33      114.84      8.26 o 
  -4  16   3      763.16      719.63     12.94 o 
  -3  16   3      625.98      622.04     11.19 o 
  -2  16   3        8.23       15.04      6.05 o 
  -1  16   3     2239.23     2313.42     19.50 o 
   0  16   3     1129.98     1064.31     11.46 o 
   1  16   3      487.08      440.49      8.55 o 
   2  16   3     1571.97     1573.94     16.80 o 
   3  16   3       17.89       24.65      6.32 o 
   4  16   3      300.74      280.46      9.64 o 
   5  16   3      327.05      314.83     12.24 o 
   6  16   3       62.39       76.88     10.38 o 
   7  16   3      562.59      564.25     16.37 o 
   8  16   3      728.85      673.77     21.39 o 
  -8  17   3      171.77      172.57     16.00 o 
  -7  17   3       70.46       71.34     10.30 o 
  -6  17   3      260.46      247.80     11.43 o 
  -5  17   3      276.43      292.82     10.83 o 
  -4  17   3      285.10      250.57      8.80 o 
  -3  17   3      361.85      330.47      9.66 o 
  -2  17   3      918.48      873.43     14.19 o 
  -1  17   3        8.53        8.86      5.20 o 
   0  17   3     1012.46     1078.13     12.74 o 
   1  17   3     3388.98     3302.94     27.55 o 
   2  17   3      175.91      137.63      7.85 o 
   3  17   3       29.57       46.74      8.09 o 
   4  17   3     1752.17     1660.07     23.88 o 
   5  17   3        7.42       -0.48      7.57 o 
   6  17   3      772.03      741.41     18.63 o 
   7  17   3     1633.60     1669.43     26.54 o 
   8  17   3        2.10      -15.87     13.02 o 
  -8  18   3       21.03       20.93     16.44 o 
  -7  18   3     2609.21     2542.51     30.12 o 
  -6  18   3       67.01       57.73     10.09 o 
  -5  18   3        4.11       -3.77      9.38 o 
  -4  18   3      308.89      295.83     10.41 o 
  -3  18   3       38.51       46.20      8.16 o 
  -2  18   3       56.49       44.85      7.89 o 
  -1  18   3     1422.62     1339.96     15.32 o 
   0  18   3       66.13       56.47      5.86 o 
   1  18   3       92.48       95.64      6.67 o 
   2  18   3     2004.34     1907.46     23.88 o 
   3  18   3      196.97      180.68      9.61 o 
   4  18   3        5.74       12.38      9.43 o 
   5  18   3      549.72      557.97     17.23 o 
   6  18   3        7.06        2.99     12.31 o 
   7  18   3      135.73      133.73     14.25 o 
  -7  19   3       13.03       18.72     16.31 o 
  -6  19   3      829.93      838.64     20.27 o 
  -5  19   3      727.29      749.77     18.85 o 
  -4  19   3      629.02      578.19     14.11 o 
  -3  19   3      531.88      521.13     12.99 o 
  -2  19   3      114.74      128.21     10.19 o 
  -1  19   3       79.85       73.29      7.28 o 
   0  19   3     1671.73     1645.26     20.32 o 
   1  19   3       73.11       81.51      7.28 o 
   2  19   3      120.69      121.54      8.59 o 
   3  19   3      157.97      160.97     11.03 o 
   4  19   3       26.32        8.63      9.13 o 
   5  19   3        1.50        4.20     14.05 o 
   6  19   3      151.76      136.94     16.50 o 
   7  19   3        0.44      -24.14     14.43 o 
  -7  20   3       24.71       35.02     15.15 o 
  -6  20   3       30.33       47.22     13.28 o 
  -5  20   3      602.08      625.62     18.95 o 
  -4  20   3      124.31      182.91     16.18 o 
  -3  20   3      412.61      370.27     13.25 o 
  -2  20   3      115.81      109.42      9.37 o 
  -1  20   3      245.97      237.36      9.40 o 
   0  20   3       13.34       17.76      8.18 o 
   1  20   3        2.83        4.68      7.48 o 
   2  20   3       49.65       44.41      8.92 o 
   3  20   3     1153.43     1197.20     22.91 o 
   4  20   3      135.83      128.50     11.00 o 
   5  20   3      225.37      228.71     15.31 o 
   6  20   3      180.35      203.60     18.12 o 
  -6  21   3       25.51       10.93     20.42 o 
  -5  21   3      640.82      703.01     20.58 o 
  -4  21   3        4.74        0.85     10.14 o 
  -3  21   3      853.42      921.39     18.16 o 
  -2  21   3      454.74      423.47     12.98 o 
  -1  21   3       98.65      116.07      8.39 o 
   0  21   3     2186.29     2294.14     26.13 o 
   1  21   3      296.99      307.74     12.96 o 
   2  21   3       63.99       78.40      9.83 o 
   3  21   3      230.46      243.42     14.68 o 
   4  21   3      306.52      335.37     15.28 o 
   5  21   3        6.40       27.24     13.89 o 
   6  21   3      137.87      100.28     15.94 o 
  -6  22   3      170.61      210.55     18.96 o 
  -5  22   3       26.89       38.01     15.18 o 
  -4  22   3       23.99       26.24     11.32 o 
  -3  22   3        7.94       21.82     10.63 o 
  -2  22   3      693.27      714.13     16.58 o 
  -1  22   3      121.97      107.78     11.24 o 
   0  22   3       33.14       33.97     10.88 o 
   1  22   3      573.53      617.41     18.11 o 
   2  22   3     1050.16     1054.64     20.77 o 
   3  22   3       92.59      104.24     13.49 o 
   4  22   3        0.35       -3.57     12.93 o 
   5  22   3     1245.48     1287.06     28.02 o 
  -5  23   3      477.42      543.48     35.61 o 
  -4  23   3       10.29        8.03     12.72 o 
  -3  23   3      463.60      531.99     17.82 o 
  -2  23   3      224.14      275.72     13.37 o 
  -1  23   3      877.86     1024.02     21.17 o 
   0  23   3      855.54      856.04     21.75 o 
   1  23   3       90.74      123.80     13.13 o 
   2  23   3     1259.19     1468.55     25.27 o 
   3  23   3        2.56       17.77     13.39 o 
   4  23   3        6.39       -4.91     13.85 o 
   5  23   3      110.26      111.21     27.05 o 
  -4  24   3      255.24      321.19     19.72 o 
  -3  24   3        4.16       22.09     12.44 o 
  -2  24   3        7.64        8.63     11.30 o 
  -1  24   3       98.81       96.48     13.43 o 
   0  24   3        7.54       26.34     13.94 o 
   1  24   3       37.00       41.45     14.24 o 
   2  24   3       97.22      100.99     14.96 o 
   3  24   3      726.19      709.70     23.90 o 
   4  24   3       32.55       27.04     19.30 o 
  -3  25   3      784.42      866.31     21.43 o 
  -2  25   3      120.64      125.94     19.11 o 
  -1  25   3        6.19       -2.24     14.36 o 
   0  25   3     1918.94     1995.34     55.36 o 
   1  25   3      294.25      349.85     17.91 o 
   2  25   3       48.29       81.05     17.12 o 
   3  25   3       41.23       45.58     16.29 o 
  -1  26   3        7.55      -21.38     18.18 o 
   0  26   3       66.36      109.70     18.95 o 
   1  26   3      170.71      172.71     18.08 o 
 -10   0   4      580.15      591.41     43.49 o 
  -9   0   4      110.10      161.91     38.37 o 
  -8   0   4      103.84      141.87      8.76 o 
  -7   0   4     3603.12     3269.09     40.85 o 
  -6   0   4     2272.68     2196.58     27.80 o 
  -5   0   4     2335.95     2380.98     29.04 o 
  -4   0   4    14652.92    15788.55    155.13 o 
  -3   0   4     5307.46     4506.96     47.00 o 
  -2   0   4     5292.95     5914.21     57.37 o 
  -1   0   4      514.71      499.54      8.20 o 
   0   0   4      584.40      668.25      8.35 o 
   1   0   4    20318.04    22096.94    191.34 o 
   2   0   4     1892.73     2192.01     25.34 o 
   3   0   4    27057.80    30775.93    340.71 o 
   4   0   4    17814.93    18486.29    206.46 o 
   5   0   4      730.63      577.89     12.56 o 
   6   0   4     3511.84     3642.09     52.59 o 
   7   0   4     5317.41     5449.26     76.35 o 
   8   0   4     6946.08     6875.74    105.10 o 
   9   0   4     2888.44     2800.89     51.79 o 
  10   0   4       17.82       20.33     16.51 o 
 -10   1   4       31.54       31.24     12.95 o 
  -9   1   4     1376.89     1389.40     25.12 o 
  -8   1   4      222.98      244.06     12.70 o 
  -7   1   4     2194.52     2179.45     24.04 o 
  -6   1   4     3842.08     3913.18     32.54 o 
  -5   1   4     1086.80     1167.12     12.48 o 
  -4   1   4     7963.22     8208.52     60.13 o 
  -3   1   4      619.14      567.43     10.84 o 
  -2   1   4     8977.95     8775.01     61.23 o 
  -1   1   4     9474.71     9550.61     63.71 o 
   0   1   4     4869.99     5290.52     36.03 o 
   1   1   4    21185.91    23110.90    140.89 o 
   2   1   4     2473.43     3223.18     24.79 o 
   3   1   4     8488.39     9506.90     80.51 o 
   4   1   4     1154.37     1429.10     14.57 o 
   5   1   4     2767.90     2655.76     24.92 o 
   6   1   4      813.43     1030.35     15.78 o 
   7   1   4       42.75      119.43      7.96 o 
   8   1   4      193.26      277.17     11.39 o 
   9   1   4      485.86      691.26     17.78 o 
  10   1   4       95.38      115.84     12.55 o 
 -10   2   4      314.69      313.36     15.24 o 
  -9   2   4      590.14      676.45     24.02 o 
  -8   2   4      351.19      374.18     13.35 o 
  -7   2   4     2296.90     2115.02     24.77 o 
  -6   2   4       33.60       78.11      5.85 o 
  -5   2   4      337.33      234.32      8.12 o 
  -4   2   4    13159.41    14508.26    110.23 o 
  -3   2   4     2296.89     2438.83     18.57 o 
  -2   2   4      518.11      464.79      4.99 o 
  -1   2   4    15169.38    15912.95    100.41 o 
   0   2   4      294.95      244.02      2.82 o 
   1   2   4     7689.38     8319.48     50.72 o 
   2   2   4    12752.75    13530.35     96.49 o 
   3   2   4     4563.70     4663.09     37.41 o 
   4   2   4     7123.11     7491.95     57.92 o 
   5   2   4      377.37      439.60      9.02 o 
   6   2   4     6136.18     5999.44     57.70 o 
   7   2   4     1622.67     1646.46     21.53 o 
   8   2   4     1920.51     1808.84     26.28 o 
   9   2   4     6913.47     6709.48     73.76 o 
  10   2   4      314.66      303.87     14.14 o 
 -10   3   4      505.68      474.71     24.23 o 
  -9   3   4      421.94      430.32     13.12 o 
  -8   3   4      672.07      652.90     27.54 o 
  -7   3   4     3143.04     3136.72     32.06 o 
  -6   3   4      692.96      673.94      9.62 o 
  -5   3   4     2720.37     2771.23     22.23 o 
  -4   3   4    44161.76    46708.29    390.84 o 
  -3   3   4        6.28       41.57      3.42 o 
  -2   3   4      974.40      866.74      7.69 o 
  -1   3   4    12288.77    12041.64     82.29 o 
   0   3   4    17237.47    17350.85    105.93 o 
   1   3   4     9163.88    10204.98     59.16 o 
   2   3   4     8026.56     8928.91     52.09 o 
   3   3   4     8474.26     9095.00     70.65 o 
   4   3   4       40.19      105.36      4.17 o 
   5   3   4     1498.34     1458.10     18.32 o 
   6   3   4     3392.82     3458.26     35.92 o 
   7   3   4      406.25      459.93     11.76 o 
   8   3   4       46.57       96.81      9.35 o 
   9   3   4      166.03      254.40     14.94 o 
  10   3   4      131.78      146.65     14.09 o 
 -10   4   4      246.94      222.76     16.55 o 
  -9   4   4      182.62      203.89     13.28 o 
  -8   4   4      411.22      428.80     14.21 o 
  -7   4   4     3300.42     3069.08     34.85 o 
  -6   4   4       18.79       16.15      3.89 o 
  -5   4   4     1064.78      934.52     10.59 o 
  -4   4   4     3606.44     3849.42     29.93 o 
  -3   4   4     2033.20     1849.40     14.65 o 
  -2   4   4       43.93       49.22      2.06 o 
  -1   4   4     2978.53     2857.66     19.85 o 
   0   4   4      428.95      413.80      4.88 o 
   1   4   4      412.04      351.18      5.37 o 
   2   4   4     6186.39     6500.13     39.85 o 
   3   4   4    11707.75    12992.87     93.00 o 
   4   4   4     3155.69     3112.76     26.08 o 
   5   4   4       69.92      104.89      5.89 o 
   6   4   4     1336.02     1343.51     18.14 o 
   7   4   4     2356.05     2407.95     29.34 o 
   8   4   4     2296.05     2218.08     28.45 o 
   9   4   4     1695.90     1693.89     26.62 o 
  10   4   4        1.58      -12.00     11.28 o 
 -10   5   4      152.39      147.18     16.60 o 
  -9   5   4      792.40      775.04     20.99 o 
  -8   5   4      351.66      326.72     11.68 o 
  -7   5   4     1344.47     1284.54     19.34 o 
  -6   5   4     2654.93     2733.97     33.57 o 
  -5   5   4     4345.19     4223.47     37.73 o 
  -4   5   4      327.25      313.01      5.38 o 
  -3   5   4        0.05       30.94      3.52 o 
  -2   5   4     6702.68     6891.62     46.05 o 
  -1   5   4       85.17       75.18      2.49 o 
   0   5   4     9758.69    10540.12     63.28 o 
   1   5   4    21808.09    22312.11    129.19 o 
   2   5   4       16.35       15.36      2.17 o 
   3   5   4     5022.02     5382.57     42.17 o 
   4   5   4      462.55      522.79      7.48 o 
   5   5   4     4927.64     4656.63     40.21 o 
   6   5   4      214.66      291.61      8.37 o 
   7   5   4      183.60      193.36     11.11 o 
   8   5   4      202.46      235.00     10.74 o 
   9   5   4      155.85      235.12     12.51 o 
  10   5   4       16.79       19.89     11.23 o 
 -10   6   4      276.98      223.66     18.05 o 
  -9   6   4      176.87      191.80     16.49 o 
  -8   6   4      117.69      102.58      9.86 o 
  -7   6   4     1976.61     1815.19     26.10 o 
  -6   6   4      342.75      293.33      7.79 o 
  -5   6   4      235.67      236.05      5.80 o 
  -4   6   4      495.65      460.97      7.37 o 
  -3   6   4      660.02      556.41      6.23 o 
  -2   6   4       58.47       96.26      2.81 o 
  -1   6   4      799.20      936.52      8.44 o 
   0   6   4       81.22       86.89      2.25 o 
   1   6   4     3790.51     4038.33     24.21 o 
   2   6   4       23.01       34.70      2.52 o 
   3   6   4       76.61      103.93      4.14 o 
   4   6   4     3139.29     3164.67     26.84 o 
   5   6   4      235.21      215.22      5.95 o 
   6   6   4       12.87       21.21      6.12 o 
   7   6   4     1315.41     1301.73     39.26 o 
   8   6   4      853.83      796.00     17.95 o 
   9   6   4     1820.57     1745.89     27.20 o 
  10   6   4       15.09       33.80     13.73 o 
 -10   7   4      273.80      195.70     27.71 o 
  -9   7   4       24.70       39.10     10.43 o 
  -8   7   4        0.35      -17.41      8.70 o 
  -7   7   4      824.62      828.08     16.42 o 
  -6   7   4     1401.19     1289.27     15.24 o 
  -5   7   4      526.99      509.72      7.51 o 
  -4   7   4     4797.51     5100.21     37.86 o 
  -3   7   4     3855.05     4001.09     26.29 o 
  -2   7   4     3275.33     3268.93     21.07 o 
  -1   7   4     1004.88      959.15      8.04 o 
   0   7   4     1973.02     2143.86     13.94 o 
   1   7   4      350.67      439.02      5.38 o 
   2   7   4      348.09      361.81      5.61 o 
   3   7   4     3003.51     3233.73     25.62 o 
   4   7   4        3.75        2.94      3.95 o 
   5   7   4        7.85       15.82      4.73 o 
   6   7   4      455.34      417.32     11.40 o 
   7   7   4      379.36      385.96     11.85 o 
   8   7   4       22.96       27.26      9.51 o 
   9   7   4      257.91      266.90     12.73 o 
  10   7   4        5.42       11.46     14.65 o 
 -10   8   4        4.32        6.90     18.02 o 
  -9   8   4      458.81      452.59     15.00 o 
  -8   8   4       25.90       58.25     10.10 o 
  -7   8   4      660.75      594.74     12.20 o 
  -6   8   4     1622.44     1588.05     17.96 o 
  -5   8   4       96.91       86.70      4.31 o 
  -4   8   4       27.36       40.68      3.54 o 
  -3   8   4      777.93      780.62      7.45 o 
  -2   8   4     3060.51     3217.59     21.73 o 
  -1   8   4      126.99      142.15      3.11 o 
   0   8   4      350.68      393.31      4.78 o 
   1   8   4     3781.46     4219.37     25.07 o 
   2   8   4       74.99      105.16      3.44 o 
   3   8   4     4232.55     4424.52     31.37 o 
   4   8   4     1501.82     1504.76     14.32 o 
   5   8   4      790.05      745.86     12.06 o 
   6   8   4      269.55      279.71      8.90 o 
   7   8   4       22.96       46.77      8.22 o 
   8   8   4       39.63       40.04     10.19 o 
   9   8   4      514.34      550.51     17.56 o 
  10   8   4       37.36       20.67     17.91 o 
 -10   9   4      346.55      327.96     44.40 o 
  -9   9   4      121.00      129.87     14.49 o 
  -8   9   4      230.11      239.63     13.41 o 
  -7   9   4      486.95      476.32     11.69 o 
  -6   9   4      374.14      403.55     10.28 o 
  -5   9   4     1232.61     1280.81     13.06 o 
  -4   9   4     1062.19     1132.43     11.26 o 
  -3   9   4      134.74      197.75      4.72 o 
  -2   9   4     1892.01     1840.30     14.05 o 
  -1   9   4        0.57       11.26      2.39 o 
   0   9   4     4236.90     4470.91     26.62 o 
   1   9   4      230.50      315.56      4.64 o 
   2   9   4      958.80      898.19      8.86 o 
   3   9   4      703.36      756.86      8.33 o 
   4   9   4      285.32      278.00      7.90 o 
   5   9   4      509.04      503.89     11.19 o 
   6   9   4      434.48      458.56     11.24 o 
   7   9   4      527.67      490.60     14.36 o 
   8   9   4      129.77      155.80     11.75 o 
   9   9   4      126.54      133.11     15.21 o 
  10   9   4       12.29        8.40     15.48 o 
 -10  10   4        4.27       11.15     20.53 o 
  -9  10   4       67.28       57.03     15.00 o 
  -8  10   4      238.32      236.29     13.84 o 
  -7  10   4      516.89      469.47     11.94 o 
  -6  10   4        0.57       14.39      5.36 o 
  -5  10   4      697.16      658.31      9.61 o 
  -4  10   4     1087.64     1041.52     12.40 o 
  -3  10   4      349.34      391.66      7.36 o 
  -2  10   4     2666.57     2663.93     19.84 o 
  -1  10   4      632.11      695.38      6.89 o 
   0  10   4      520.80      442.40      5.46 o 
   1  10   4       48.68       73.48      3.00 o 
   2  10   4      713.65      784.47      7.87 o 
   3  10   4       83.68      109.08      4.21 o 
   4  10   4        2.04       -0.29      4.45 o 
   5  10   4        1.75       13.70      6.04 o 
   6  10   4     1578.63     1555.19     20.35 o 
   7  10   4      263.36      289.46     12.35 o 
   8  10   4      263.02      260.00     13.37 o 
   9  10   4       66.17       40.79     13.37 o 
  -9  11   4       67.20       54.28     15.53 o 
  -8  11   4      287.71      311.94     19.33 o 
  -7  11   4       55.74       67.23      9.48 o 
  -6  11   4      262.53      238.71      7.92 o 
  -5  11   4      482.33      460.17     10.70 o 
  -4  11   4      425.07      398.99      8.51 o 
  -3  11   4       23.70       34.35      4.27 o 
  -2  11   4      389.04      472.94      6.76 o 
  -1  11   4     1145.05      958.17      8.77 o 
   0  11   4     1287.08     1135.13      9.22 o 
   1  11   4     1251.16     1131.50      9.29 o 
   2  11   4      390.00      402.05      6.00 o 
   3  11   4      524.63      409.56      7.55 o 
   4  11   4     1349.72     1263.22     15.06 o 
   5  11   4      706.12      643.66     12.75 o 
   6  11   4        9.78       24.04      7.45 o 
   7  11   4      800.23      823.42     18.93 o 
   8  11   4        5.12       -3.84     11.17 o 
   9  11   4        2.49       -1.55     12.10 o 
  -9  12   4       31.91       52.01     22.12 o 
  -8  12   4      265.17      272.80     12.28 o 
  -7  12   4       69.28       86.04     10.68 o 
  -6  12   4       48.44       64.91      7.47 o 
  -5  12   4      326.64      353.24      8.65 o 
  -4  12   4       26.61       32.67      5.68 o 
  -3  12   4      751.99      695.73      9.94 o 
  -2  12   4      335.66      372.48      6.80 o 
  -1  12   4     4260.14     4149.99     26.98 o 
   0  12   4      542.02      512.06      7.37 o 
   1  12   4       34.25       41.34      3.42 o 
   2  12   4     1655.85     1620.54     13.14 o 
   3  12   4      152.84      167.50      5.81 o 
   4  12   4      802.43      777.32     11.72 o 
   5  12   4     1432.59     1386.99     18.59 o 
   6  12   4      612.72      569.32     13.59 o 
   7  12   4       69.77       71.08     11.62 o 
   8  12   4      255.74      270.60     15.02 o 
   9  12   4       33.56       31.41     13.06 o 
  -9  13   4     1015.06     1015.99     22.17 o 
  -8  13   4      227.10      263.23     17.50 o 
  -7  13   4        9.26        0.43     10.19 o 
  -6  13   4     1561.43     1575.12     19.25 o 
  -5  13   4      154.81      175.02      7.43 o 
  -4  13   4      106.51      108.85      6.69 o 
  -3  13   4     1654.53     1680.30     16.80 o 
  -2  13   4     1920.59     1994.49     18.00 o 
  -1  13   4     1134.28     1015.89     10.36 o 
   0  13   4       73.43       89.15      4.04 o 
   1  13   4     1767.63     1584.46     13.34 o 
   2  13   4     2611.37     2422.51     18.57 o 
   3  13   4       38.16       41.11      5.06 o 
   4  13   4        1.70        3.61      5.57 o 
   5  13   4     1668.06     1584.87     20.26 o 
   6  13   4       10.31       35.16      8.73 o 
   7  13   4      641.05      556.63     15.26 o 
   8  13   4      590.10      582.06     19.03 o 
   9  13   4      462.59      519.57     20.85 o 
  -9  14   4        2.11       -1.98     12.63 o 
  -8  14   4      463.41      434.19     15.60 o 
  -7  14   4      322.79      342.52     11.55 o 
  -6  14   4      474.14      482.01     11.60 o 
  -5  14   4      846.43      832.22     13.32 o 
  -4  14   4       11.49        8.57      5.55 o 
  -3  14   4     3633.96     3674.93     31.98 o 
  -2  14   4     1470.19     1423.57     15.31 o 
  -1  14   4       20.22       24.08      4.51 o 
   0  14   4     2656.81     2726.09     22.83 o 
   1  14   4     2533.23     2325.99     17.90 o 
   2  14   4      445.80      428.33      8.74 o 
   3  14   4      756.94      745.19     10.80 o 
   4  14   4     3904.33     3822.10     33.93 o 
   5  14   4       10.01       27.53      7.80 o 
   6  14   4      674.15      674.13     15.01 o 
   7  14   4        7.85       22.87     10.36 o 
   8  14   4       86.52       91.05     14.22 o 
  -8  15   4       60.15      114.12     15.57 o 
  -7  15   4      116.16      128.22     10.37 o 
  -6  15   4      372.71      404.06     11.33 o 
  -5  15   4       20.82       24.07      7.10 o 
  -4  15   4     1062.38     1067.47     13.72 o 
  -3  15   4      198.02      174.08      8.18 o 
  -2  15   4     4066.55     3844.02     31.90 o 
  -1  15   4     2649.09     2575.75     20.83 o 
   0  15   4     2668.13     2450.61     19.53 o 
   1  15   4      727.17      652.08      9.75 o 
   2  15   4      273.24      335.21      7.24 o 
   3  15   4     1879.07     1767.01     19.04 o 
   4  15   4        0.14        9.65      4.86 o 
   5  15   4     1030.09      983.26     16.88 o 
   6  15   4       75.70      114.88      9.89 o 
   7  15   4      927.86      915.86     24.96 o 
   8  15   4      344.04      333.46     16.96 o 
  -8  16   4      566.80      622.29     18.50 o 
  -7  16   4       19.44       10.37     10.25 o 
  -6  16   4      278.90      262.62     10.94 o 
  -5  16   4     1548.41     1574.80     19.82 o 
  -4  16   4      138.35      133.77      9.77 o 
  -3  16   4     1093.85     1066.49     13.96 o 
  -2  16   4       46.59       65.31      7.08 o 
  -1  16   4     6891.33     6811.42     50.15 o 
   0  16   4      280.79      230.52      6.55 o 
   1  16   4       77.41       65.53      5.69 o 
   2  16   4     3939.78     3958.53     34.57 o 
   3  16   4      407.22      399.93     10.37 o 
   4  16   4      550.79      547.14     12.31 o 
   5  16   4     1074.96     1077.48     18.11 o 
   6  16   4     2567.26     2589.10     32.96 o 
   7  16   4      272.77      288.13     14.70 o 
   8  16   4      171.90      225.79     15.00 o 
  -8  17   4      234.32      269.98     17.02 o 
  -7  17   4     1049.58     1075.77     19.30 o 
  -6  17   4      765.72      832.97     16.90 o 
  -5  17   4        3.64        4.63      7.82 o 
  -4  17   4     1717.51     1693.04     19.30 o 
  -3  17   4       92.25      122.75      9.37 o 
  -2  17   4      411.08      422.65     11.23 o 
  -1  17   4      338.08      338.69      8.12 o 
   0  17   4     1088.98     1131.19     14.51 o 
   1  17   4      412.96      491.27      9.98 o 
   2  17   4      473.18      441.40     10.87 o 
   3  17   4     2104.27     1993.85     26.84 o 
   4  17   4        8.55       19.62      8.44 o 
   5  17   4      997.49      954.37     19.16 o 
   6  17   4      543.99      574.26     17.42 o 
   7  17   4      332.60      344.14     18.30 o 
   8  17   4      128.57      109.45     14.33 o 
  -7  18   4      852.76      911.46     19.96 o 
  -6  18   4       71.77       49.74     10.19 o 
  -5  18   4      235.88      268.88     12.00 o 
  -4  18   4        5.10       20.51      8.74 o 
  -3  18   4     1004.04      998.11     17.00 o 
  -2  18   4      151.99      153.37      8.98 o 
  -1  18   4      230.62      255.35      8.64 o 
   0  18   4      427.45      493.07     10.43 o 
   1  18   4     2379.76     2262.94     22.67 o 
   2  18   4      353.96      332.41     10.53 o 
   3  18   4       74.67       89.26     10.13 o 
   4  18   4     2685.10     2676.53     31.04 o 
   5  18   4      104.12      132.22     12.23 o 
   6  18   4      815.42      811.30     25.53 o 
   7  18   4        9.81        4.55     15.47 o 
  -7  19   4      106.21      134.83     15.19 o 
  -6  19   4      146.67      186.47     13.31 o 
  -5  19   4      652.80      625.43     16.20 o 
  -4  19   4      601.55      626.73     14.66 o 
  -3  19   4      526.18      554.33     13.47 o 
  -2  19   4     2608.11     2556.22     28.48 o 
  -1  19   4        5.27        5.56      7.24 o 
   0  19   4     1312.81     1229.50     16.71 o 
   1  19   4     2371.45     2271.94     23.19 o 
   2  19   4      278.78      306.64     12.05 o 
   3  19   4       92.30      111.46     11.29 o 
   4  19   4      133.16      111.91     12.86 o 
   5  19   4     1365.11     1340.74     29.46 o 
   6  19   4       13.94       14.02     13.59 o 
   7  19   4       89.22      120.68     20.42 o 
  -7  20   4       31.33       29.49     15.20 o 
  -6  20   4      245.41      238.80     19.83 o 
  -5  20   4      106.67      110.62     13.68 o 
  -4  20   4        6.15       11.27      9.61 o 
  -3  20   4     1091.74     1137.79     19.48 o 
  -2  20   4        1.46        4.47      8.97 o 
  -1  20   4      408.21      384.40     11.20 o 
   0  20   4      147.87      133.45      9.11 o 
   1  20   4       60.94       79.51      7.97 o 
   2  20   4      251.09      283.42     13.13 o 
   3  20   4      202.18      176.68     16.63 o 
   4  20   4      792.17      739.00     20.44 o 
   5  20   4        8.81       10.95     13.24 o 
   6  20   4      925.51      962.55     32.28 o 
  -6  21   4       37.80       58.60     16.90 o 
  -5  21   4       21.72       41.75     14.75 o 
  -4  21   4      658.17      689.50     16.32 o 
  -3  21   4      359.26      375.31     13.24 o 
  -2  21   4      417.58      416.06     14.74 o 
  -1  21   4      772.98      817.86     15.62 o 
   0  21   4     1108.38     1155.72     20.11 o 
   1  21   4      110.52      146.28     11.42 o 
   2  21   4       76.71       66.82     10.89 o 
   3  21   4     1019.85      989.18     23.66 o 
   4  21   4       15.02        7.96     12.80 o 
   5  21   4      110.20      130.15     17.38 o 
   6  21   4      410.42      417.38     33.22 o 
  -5  22   4      416.67      466.82     21.79 o 
  -4  22   4       28.90       53.54     11.87 o 
  -3  22   4       27.19       13.78     10.57 o 
  -2  22   4      245.80      278.62     12.50 o 
  -1  22   4      642.05      653.03     15.44 o 
   0  22   4      101.44      113.60     11.21 o 
   1  22   4        3.86       -1.35     12.58 o 
   2  22   4      198.13      190.54     13.67 o 
   3  22   4      163.40      178.10     14.97 o 
   4  22   4      304.94      325.40     22.15 o 
   5  22   4       55.36       24.96     17.08 o 
  -5  23   4      259.61      300.62     20.63 o 
  -4  23   4      573.39      659.31     18.22 o 
  -3  23   4        0.41       -5.51     11.78 o 
  -2  23   4      928.07     1006.33     21.15 o 
  -1  23   4       32.87       44.86     11.86 o 
   0  23   4      724.39      658.08     20.92 o 
   1  23   4      350.19      349.63     15.59 o 
   2  23   4      262.30      313.63     13.86 o 
   3  23   4      504.59      572.41     20.07 o 
   4  23   4      293.18      292.58     18.10 o 
  -4  24   4       14.01       15.95     13.48 o 
  -3  24   4      250.98      268.98     14.48 o 
  -2  24   4       78.68       75.74     11.39 o 
  -1  24   4      108.59      102.38     13.01 o 
   0  24   4       82.87      142.45     15.16 o 
   1  24   4      174.50      199.26     15.76 o 
   2  24   4       10.37       17.77     14.24 o 
   3  24   4      217.02      249.93     17.97 o 
  -2  25   4      334.02      322.67     16.29 o 
  -1  25   4        6.28       17.02     13.81 o 
   0  25   4      290.12      295.92     17.82 o 
   1  25   4      356.85      376.28     29.81 o 
   2  25   4      267.21      301.06     19.37 o 
 -10   1   5        4.08        7.16     16.16 o 
  -9   1   5       93.02      117.38     10.44 o 
  -8   1   5      634.95      630.20     26.29 o 
  -7   1   5       59.78       60.32      6.24 o 
  -6   1   5      445.41      470.26      8.86 o 
  -5   1   5      359.88      290.44      6.44 o 
  -4   1   5      396.17      333.73      5.86 o 
  -3   1   5       24.63       45.74      2.54 o 
  -2   1   5       83.86       61.66      3.57 o 
  -1   1   5      889.05      872.54      7.63 o 
   0   1   5      244.03      254.31      3.30 o 
   1   1   5      758.30      814.90      6.20 o 
   2   1   5     7630.76     8043.57     48.65 o 
   3   1   5      741.24      728.08      9.74 o 
   4   1   5     1167.40     1189.18     14.11 o 
   5   1   5      723.28      678.91     11.50 o 
   6   1   5      779.70      718.33     12.86 o 
   7   1   5      593.75      610.28     14.39 o 
   8   1   5       12.23       -5.34      9.46 o 
   9   1   5     1191.95     1137.89     22.17 o 
  10   1   5        3.17        6.55     12.31 o 
 -10   2   5       14.25       10.17     15.18 o 
  -9   2   5      224.51      254.73     17.54 o 
  -8   2   5       32.69       42.87     10.45 o 
  -7   2   5       93.88      110.46     12.91 o 
  -6   2   5      818.86      806.08     10.24 o 
  -5   2   5      510.41      455.14      7.49 o 
  -4   2   5      937.38      931.80     10.28 o 
  -3   2   5       58.94       74.69      2.86 o 
  -2   2   5     2954.13     2638.36     19.52 o 
  -1   2   5       76.74       81.25      2.18 o 
   0   2   5      803.41      920.16      6.38 o 
   1   2   5     2578.10     2634.37     16.63 o 
   2   2   5      189.84      246.59      4.06 o 
   3   2   5      229.78      230.97      4.47 o 
   4   2   5        7.23       19.61      4.21 o 
   5   2   5     1572.24     1477.16     17.69 o 
   6   2   5      202.34      194.67     10.61 o 
   7   2   5       75.43       64.19      8.28 o 
   8   2   5      239.53      233.04     11.73 o 
   9   2   5       21.23       27.76     11.09 o 
  10   2   5        8.64       10.03     12.48 o 
 -10   3   5      574.68      564.43     16.77 o 
  -9   3   5        0.25       18.70     15.97 o 
  -8   3   5      101.87       95.91     10.46 o 
  -7   3   5      546.41      549.60     14.17 o 
  -6   3   5       77.07       65.87      5.21 o 
  -5   3   5      679.94      665.10      8.52 o 
  -4   3   5      101.98      115.39      3.60 o 
  -3   3   5     2112.39     1862.21     14.68 o 
  -2   3   5       14.65       35.61      2.05 o 
  -1   3   5     2320.17     2320.37     15.10 o 
   0   3   5     2664.25     2670.30     15.30 o 
   1   3   5     1234.16     1207.45      8.18 o 
   2   3   5      303.02      360.34      4.50 o 
   3   3   5      519.66      595.49      6.71 o 
   4   3   5     2932.54     2857.62     24.98 o 
   5   3   5      664.75      650.88     11.03 o 
   6   3   5      148.44      157.42      7.94 o 
   7   3   5       12.10       24.10      8.46 o 
   8   3   5     1468.16     1482.15     24.58 o 
   9   3   5        4.91        4.98     10.90 o 
  10   3   5      278.09      274.76     14.54 o 
 -10   4   5       13.63      -16.90     19.34 o 
  -9   4   5       73.22       74.48     21.26 o 
  -8   4   5      353.86      415.16     14.65 o 
  -7   4   5      655.44      643.24     12.19 o 
  -6   4   5      102.53      101.14      6.32 o 
  -5   4   5      354.98      378.81      6.51 o 
  -4   4   5     3180.69     2991.49     24.45 o 
  -3   4   5      990.97      963.02      8.97 o 
  -2   4   5     1498.99     1511.53     12.14 o 
  -1   4   5      492.06      355.52      4.56 o 
   0   4   5     8288.21     8104.49     47.86 o 
   1   4   5     3637.10     3716.21     21.76 o 
   2   4   5     2504.22     2665.30     20.26 o 
   3   4   5     9743.43     9981.84     69.16 o 
   4   4   5       39.29       46.74      4.53 o 
   5   4   5     1900.17     1885.97     20.69 o 
   6   4   5      585.52      675.32     14.80 o 
   7   4   5      400.82      370.50     11.46 o 
   8   4   5      184.06      194.53     11.59 o 
   9   4   5       73.96       75.36     11.45 o 
  10   4   5      364.07      358.38     15.18 o 
 -10   5   5      859.09      886.05     26.61 o 
  -9   5   5        6.68       12.78     10.89 o 
  -8   5   5     1042.11      996.23     31.12 o 
  -7   5   5     1274.58     1235.48     19.08 o 
  -6   5   5     2212.36     2047.63     20.19 o 
  -5   5   5     1722.67     1610.40     15.46 o 
  -4   5   5      152.59      144.79      4.20 o 
  -3   5   5     3289.89     2987.03     26.59 o 
  -2   5   5        8.27       22.26      2.51 o 
  -1   5   5      821.21      790.16      7.55 o 
   0   5   5      292.87      241.84      3.42 o 
   1   5   5     2338.48     2477.17     16.14 o 
   2   5   5      391.12      483.59      6.45 o 
   3   5   5     1174.93     1136.67     10.79 o 
   4   5   5     4434.42     4384.77     37.98 o 
   5   5   5      679.68      662.44     10.87 o 
   6   5   5     1463.73     1516.36     20.40 o 
   7   5   5     1606.32     1572.15     22.73 o 
   8   5   5     1632.51     1562.81     24.88 o 
   9   5   5      141.39      132.80     12.24 o 
  10   5   5      203.04      204.43     13.97 o 
 -10   6   5        0.59       25.09     15.87 o 
  -9   6   5      257.95      247.47     13.53 o 
  -8   6   5        6.20       18.00     10.81 o 
  -7   6   5      269.56      274.30      7.82 o 
  -6   6   5      310.99      361.22     10.55 o 
  -5   6   5     1799.63     1736.56     16.01 o 
  -4   6   5     2729.03     2611.77     22.28 o 
  -3   6   5     1252.30     1372.32     14.93 o 
  -2   6   5    10963.76    10642.27     69.75 o 
  -1   6   5      511.75      557.41      6.18 o 
   0   6   5     3858.45     3796.20     23.59 o 
   1   6   5     2193.19     2262.48     15.11 o 
   2   6   5     4283.45     4190.31     28.42 o 
   3   6   5     4628.01     4739.18     36.61 o 
   4   6   5       60.47       86.01      5.12 o 
   5   6   5     5220.59     5153.97     44.54 o 
   6   6   5       11.75       18.89      6.96 o 
   7   6   5     3586.60     3471.78     39.70 o 
   8   6   5     1984.87     1970.07     36.45 o 
   9   6   5      173.57      180.71     12.81 o 
  10   6   5      306.14      332.28     15.16 o 
 -10   7   5      899.38      891.14     42.96 o 
  -9   7   5      507.26      580.71     17.08 o 
  -8   7   5     1420.91     1442.98     25.87 o 
  -7   7   5      590.54      607.46     13.22 o 
  -6   7   5      145.94      142.44      6.72 o 
  -5   7   5     4409.90     4163.61     33.60 o 
  -4   7   5      201.90      272.18      5.43 o 
  -3   7   5     1839.07     1875.85     15.24 o 
  -2   7   5     1489.10     1381.57     14.46 o 
  -1   7   5     8615.15     8219.17     52.67 o 
   0   7   5     2658.35     2860.83     17.54 o 
   1   7   5      100.74      167.92      3.30 o 
   2   7   5     4358.47     4151.84     27.45 o 
   3   7   5     3808.50     3753.32     28.27 o 
   4   7   5      190.35      218.37      7.48 o 
   5   7   5        5.45       90.64      6.05 o 
   6   7   5     2590.46     2434.99     28.33 o 
   7   7   5     1120.34     1073.14     21.43 o 
   8   7   5     2795.59     2675.89     35.50 o 
   9   7   5     2405.70     2287.46     33.02 o 
  10   7   5      545.70      562.82     19.23 o 
 -10   8   5        8.45       74.63     19.63 o 
  -9   8   5      527.51      547.86     18.11 o 
  -8   8   5       31.60       46.99     12.34 o 
  -7   8   5      865.77      856.97     15.72 o 
  -6   8   5       49.04       75.06      7.47 o 
  -5   8   5     2463.18     2460.79     23.06 o 
  -4   8   5     2809.27     2946.76     29.43 o 
  -3   8   5     1842.12     1909.03     15.94 o 
  -2   8   5     5016.30     4762.29     31.15 o 
  -1   8   5      116.94      184.03      3.80 o 
   0   8   5    16796.46    16561.35     92.25 o 
   1   8   5     5567.28     5389.56     32.98 o 
   2   8   5     2949.76     2999.71     22.24 o 
   3   8   5     9458.08     9335.72     68.49 o 
   4   8   5     1649.00     1459.51     15.93 o 
   5   8   5     8227.58     7855.11     65.74 o 
   6   8   5     1787.28     1804.28     21.74 o 
   7   8   5      168.45      170.33     12.59 o 
   8   8   5      297.09      304.55     13.02 o 
   9   8   5      439.95      449.77     16.60 o 
  10   8   5      357.76      353.73     27.50 o 
 -10   9   5     2361.99     2303.50     49.37 o 
  -9   9   5        1.55        7.17     11.96 o 
  -8   9   5      840.50      746.32     21.07 o 
  -7   9   5     3231.77     3194.93     36.58 o 
  -6   9   5     2288.60     2145.95     21.23 o 
  -5   9   5     2151.13     2132.38     22.21 o 
  -4   9   5      997.30      924.81     11.37 o 
  -3   9   5     5791.76     5437.02     42.72 o 
  -2   9   5       34.91       89.19      3.18 o 
  -1   9   5     1298.40     1257.17     10.08 o 
   0   9   5     3178.13     3008.68     19.18 o 
   1   9   5     2037.29     1922.99     14.05 o 
   2   9   5       46.72       77.18      5.08 o 
   3   9   5       79.72      111.11      4.29 o 
   4   9   5    10649.15    10219.86     89.90 o 
   5   9   5      186.12      229.79      7.75 o 
   6   9   5      103.53      109.21      7.79 o 
   7   9   5     2485.24     2420.09     33.08 o 
   8   9   5     2775.14     2656.53     38.35 o 
   9   9   5       68.27       65.53     12.89 o 
 -10  10   5       97.46      117.43     20.99 o 
  -9  10   5       29.58        8.34     12.42 o 
  -8  10   5       19.76       74.67     11.22 o 
  -7  10   5     1457.20     1468.67     21.76 o 
  -6  10   5      110.38      102.02      6.21 o 
  -5  10   5     1780.13     1704.07     19.71 o 
  -4  10   5     6673.50     6236.53     50.04 o 
  -3  10   5     2446.64     2378.05     19.71 o 
  -2  10   5     6146.22     6143.69     40.70 o 
  -1  10   5       58.70      121.69      3.72 o 
   0  10   5     6199.56     6144.23     37.38 o 
   1  10   5     4054.73     4026.88     24.88 o 
   2  10   5     2000.36     2027.93     15.09 o 
   3  10   5     6602.60     6817.16     49.46 o 
   4  10   5      454.78      454.91      8.92 o 
   5  10   5     2579.57     2427.79     26.14 o 
   6  10   5       22.98       39.48      7.98 o 
   7  10   5     2304.47     2184.00     31.83 o 
   8  10   5      811.32      837.04     26.77 o 
   9  10   5       30.10       62.34     13.23 o 
  -9  11   5      145.61      188.59     14.26 o 
  -8  11   5     1515.28     1491.81     24.46 o 
  -7  11   5      552.07      573.15     14.52 o 
  -6  11   5      511.25      448.74     10.89 o 
  -5  11   5     1958.43     1859.76     19.87 o 
  -4  11   5      497.98      546.41     14.10 o 
  -3  11   5     1859.85     1755.18     17.25 o 
  -2  11   5      960.68      971.28      9.92 o 
  -1  11   5     1462.07     1321.08     11.17 o 
   0  11   5     1480.04     1490.68     11.65 o 
   1  11   5      106.46      110.48      3.61 o 
   2  11   5     1444.85     1268.77     11.06 o 
   3  11   5     2924.55     2783.82     22.88 o 
   4  11   5      163.04      192.62      7.28 o 
   5  11   5      964.90      928.38     15.09 o 
   6  11   5     1947.03     1867.14     25.43 o 
   7  11   5        4.44       15.11     11.15 o 
   8  11   5     2041.18     1991.35     32.67 o 
   9  11   5      860.63      873.49     23.57 o 
  -9  12   5      542.02      577.92     26.74 o 
  -8  12   5      158.65      141.74     11.46 o 
  -7  12   5      136.84      136.56     11.18 o 
  -6  12   5       74.02       71.41      7.79 o 
  -5  12   5     2362.39     2212.34     22.95 o 
  -4  12   5     1018.68     1026.02     14.11 o 
  -3  12   5      939.78     1051.78     12.85 o 
  -2  12   5     7977.57     7652.26     55.17 o 
  -1  12   5        6.25        5.04      3.46 o 
   0  12   5     3525.30     3423.53     23.32 o 
   1  12   5     3865.73     3819.81     25.72 o 
   2  12   5     1021.26     1053.34     10.98 o 
   3  12   5     5150.21     4747.91     36.25 o 
   4  12   5        4.57       39.51      5.96 o 
   5  12   5     3039.49     3016.19     33.75 o 
   6  12   5      224.13      221.14     10.34 o 
   7  12   5       78.13       66.66     12.13 o 
   8  12   5      878.45      896.77     22.84 o 
   9  12   5       40.89       58.89     14.12 o 
  -9  13   5       35.91       46.95     12.49 o 
  -8  13   5      208.09      214.72     12.71 o 
  -7  13   5      372.28      426.87     14.74 o 
  -6  13   5      329.33      317.93     11.39 o 
  -5  13   5      702.03      698.14     12.79 o 
  -4  13   5      142.40      169.85      7.58 o 
  -3  13   5       17.63       26.82      5.49 o 
  -2  13   5      331.86      321.64      7.65 o 
  -1  13   5     2786.96     2758.48     21.95 o 
   0  13   5      229.00      218.06      4.82 o 
   1  13   5      191.62      153.52      5.89 o 
   2  13   5       14.73       13.94      4.56 o 
   3  13   5     2296.97     2169.00     21.08 o 
   4  13   5     2232.86     2047.66     20.09 o 
   5  13   5       33.15       41.00      8.57 o 
   6  13   5      684.22      662.56     15.39 o 
   7  13   5       33.25       38.43     11.06 o 
   8  13   5     2105.91     2060.47     34.37 o 
   9  13   5     1079.65      975.01     25.15 o 
  -9  14   5       38.83       35.21     13.14 o 
  -8  14   5        0.67       -0.53     11.43 o 
  -7  14   5      471.99      466.12     15.87 o 
  -6  14   5      141.02      121.29      8.79 o 
  -5  14   5      419.57      396.15     10.33 o 
  -4  14   5     3132.00     3060.91     27.76 o 
  -3  14   5      687.72      678.45     11.39 o 
  -2  14   5      330.39      370.81      8.49 o 
  -1  14   5       66.92       79.09      5.35 o 
   0  14   5     2100.76     2060.87     22.02 o 
   1  14   5     1736.30     1666.22     15.02 o 
   2  14   5       63.38       69.39      5.25 o 
   3  14   5     2375.43     2466.46     26.79 o 
   4  14   5       79.85      102.51      6.99 o 
   5  14   5     1352.47     1379.45     19.56 o 
   6  14   5     1452.52     1383.84     21.40 o 
   7  14   5       18.31        8.19     11.33 o 
   8  14   5       35.74       75.69     14.39 o 
  -8  15   5       31.32       27.01     12.33 o 
  -7  15   5      209.73      215.19     11.51 o 
  -6  15   5      506.74      529.26     12.96 o 
  -5  15   5      273.70      261.02      9.14 o 
  -4  15   5      816.12      813.46     13.90 o 
  -3  15   5      765.84      763.05     12.36 o 
  -2  15   5      150.50      133.78      7.19 o 
  -1  15   5      386.28      416.05     11.56 o 
   0  15   5      262.75      280.49      7.59 o 
   1  15   5      894.29      835.38     13.50 o 
   2  15   5      961.60     1020.35     13.42 o 
   3  15   5     1352.23     1295.91     18.10 o 
   4  15   5      653.92      666.79     12.76 o 
   5  15   5     3012.54     2829.34     30.83 o 
   6  15   5        6.06      -10.25      9.40 o 
   7  15   5      190.46      190.55     21.40 o 
   8  15   5     2791.17     2737.26     38.20 o 
  -8  16   5      100.90      115.19     14.90 o 
  -7  16   5      132.27      141.78     11.66 o 
  -6  16   5      123.20      123.87     10.03 o 
  -5  16   5      466.82      422.10     11.56 o 
  -4  16   5      798.65      752.43     12.31 o 
  -3  16   5      392.22      355.82      9.95 o 
  -2  16   5     2921.18     2737.56     27.46 o 
  -1  16   5       12.92       -7.32      5.54 o 
   0  16   5      347.34      350.48      8.06 o 
   1  16   5     2272.16     2202.61     22.69 o 
   2  16   5      196.63      170.50      7.67 o 
   3  16   5     1244.84     1231.38     21.70 o 
   4  16   5     1354.20     1255.23     18.87 o 
   5  16   5       14.79       33.53      8.98 o 
   6  16   5        3.73       -1.42     11.74 o 
   7  16   5       87.07       62.51     19.29 o 
   8  16   5      279.57      258.69     15.77 o 
  -8  17   5      484.44      484.50     20.59 o 
  -7  17   5        6.04      -11.66     10.27 o 
  -6  17   5        0.63        9.01     11.32 o 
  -5  17   5      260.21      253.00     10.67 o 
  -4  17   5       59.56       69.56      8.28 o 
  -3  17   5      574.32      573.93     12.46 o 
  -2  17   5        4.99       13.51      7.06 o 
  -1  17   5      271.96      262.82      8.40 o 
   0  17   5      898.71      838.40     12.09 o 
   1  17   5      390.06      387.85      8.61 o 
   2  17   5       56.57       57.49      7.99 o 
   3  17   5     1036.96      980.23     19.93 o 
   4  17   5       38.03       27.48      9.43 o 
   5  17   5        7.40       16.25     10.31 o 
   6  17   5      105.19      143.30     12.59 o 
   7  17   5       10.20       13.33     13.35 o 
  -7  18   5       53.26       66.78     11.89 o 
  -6  18   5      162.29      145.61     11.34 o 
  -5  18   5      289.59      290.06     12.48 o 
  -4  18   5       35.70       38.09      8.74 o 
  -3  18   5      469.96      477.22     12.32 o 
  -2  18   5       40.50       31.94      8.26 o 
  -1  18   5       86.13       95.60      7.76 o 
   0  18   5        2.35       -1.61      6.29 o 
   1  18   5      423.23      455.85     10.44 o 
   2  18   5       37.79       38.48      8.23 o 
   3  18   5      344.07      309.09     13.09 o 
   4  18   5      369.32      425.26     20.73 o 
   5  18   5       19.65       21.38     12.58 o 
   6  18   5      402.77      398.48     21.70 o 
   7  18   5      611.90      623.27     18.92 o 
  -7  19   5       13.24       18.96     14.48 o 
  -6  19   5      110.54      104.64     13.87 o 
  -5  19   5      262.13      295.79     14.42 o 
  -4  19   5     1483.29     1484.99     21.71 o 
  -3  19   5       53.86       84.52     10.43 o 
  -2  19   5       49.33       36.26      8.68 o 
  -1  19   5      490.11      487.72     11.61 o 
   0  19   5        1.83       -4.68      6.65 o 
   1  19   5      149.13      161.88      9.71 o 
   2  19   5      808.12      822.28     17.21 o 
   3  19   5       54.86       18.87     11.35 o 
   4  19   5      142.66      158.57     12.96 o 
   5  19   5      675.72      677.38     26.64 o 
   6  19   5      482.09      463.47     18.46 o 
  -6  20   5     1044.16     1105.20     24.84 o 
  -5  20   5       20.82       16.49     11.80 o 
  -4  20   5       84.79       76.45     10.37 o 
  -3  20   5      515.28      496.90     13.89 o 
  -2  20   5        5.77        6.20      9.47 o 
  -1  20   5      511.28      508.33     14.89 o 
   0  20   5       62.28       60.34      8.68 o 
   1  20   5        5.91       20.12      9.52 o 
   2  20   5       83.20       91.28     13.45 o 
   3  20   5      268.22      256.24     14.58 o 
   4  20   5      116.32      106.59     13.41 o 
   5  20   5        3.29      -14.87     15.41 o 
   6  20   5       78.30       73.10     17.70 o 
  -6  21   5       55.05       56.63     17.05 o 
  -5  21   5      152.70      173.80     18.19 o 
  -4  21   5      583.67      618.13     15.61 o 
  -3  21   5      193.25      188.85     11.67 o 
  -2  21   5       11.26        6.22      9.89 o 
  -1  21   5     1323.70     1453.77     20.42 o 
   0  21   5        5.97        9.71     10.01 o 
   1  21   5      439.99      475.58     16.45 o 
   2  21   5     1759.64     1818.76     27.65 o 
   3  21   5       15.36       13.28     12.81 o 
   4  21   5      107.61      105.28     13.87 o 
   5  21   5      266.52      248.53     19.16 o 
  -5  22   5       22.88        6.71     16.83 o 
  -4  22   5      421.18      517.45     16.13 o 
  -3  22   5      729.88      762.56     19.05 o 
  -2  22   5       50.94       68.97     10.84 o 
  -1  22   5     1055.31     1100.28     19.33 o 
   0  22   5       88.86       99.96     11.75 o 
   1  22   5       88.77       73.29     15.21 o 
   2  22   5       80.66       86.99     11.68 o 
   3  22   5       97.13      140.55     14.88 o 
   4  22   5       71.53       68.11     14.39 o 
   5  22   5       11.20       23.24     18.96 o 
  -4  23   5      671.93      662.62     21.88 o 
  -3  23   5      797.57      913.96     21.18 o 
  -2  23   5      344.42      363.27     14.65 o 
  -1  23   5      208.25      211.52     13.39 o 
   0  23   5      687.30      776.82     22.94 o 
   1  23   5     1183.23     1306.25     27.50 o 
   2  23   5      130.39      126.72     14.98 o 
   3  23   5        1.23      -11.11     19.38 o 
   4  23   5     1103.61     1093.12     28.28 o 
  -3  24   5      195.77      178.78     17.16 o 
  -2  24   5       10.49       15.83     12.27 o 
  -1  24   5      162.94      173.79     13.53 o 
   0  24   5       65.38       43.40     14.37 o 
   1  24   5      114.58      115.00     16.81 o 
   2  24   5       29.56       18.01     19.26 o 
   3  24   5      185.90      179.62     16.95 o 
  -2  25   5       20.63       21.26     12.74 o 
  -1  25   5     1420.15     1659.40     29.91 o 
   0  25   5      284.00      292.92     19.17 o 
   1  25   5      248.95      239.59     20.74 o 
   2  25   5     1042.85     1109.57     51.26 o 
 -10   0   6     1816.82     1907.68     53.54 o 
  -8   0   6     2769.58     2568.95     52.25 o 
  -7   0   6      146.04      248.83     14.56 o 
  -6   0   6       99.96       73.81     10.56 o 
  -5   0   6     2678.64     2617.07     33.99 o 
  -4   0   6       70.17      110.65      8.10 o 
  -3   0   6      427.51      283.28      8.33 o 
  -2   0   6     1259.31     1210.30     19.92 o 
  -1   0   6     9907.73    10017.60     88.59 o 
   0   0   6      299.79      361.77      8.85 o 
   1   0   6     9617.77    10278.02     89.21 o 
   2   0   6      487.70      578.32      9.21 o 
   3   0   6     5556.13     5136.13     54.90 o 
   4   0   6     2068.45     2148.34     36.90 o 
   5   0   6     1058.08     1141.00     23.38 o 
   6   0   6     6081.12     6099.65     77.06 o 
   7   0   6     1461.15     1440.22     29.66 o 
   8   0   6     3929.07     3972.93     67.76 o 
   9   0   6       25.67        7.14     15.91 o 
  10   0   6     1318.54     1232.09     35.32 o 
 -10   1   6       35.70      146.10     15.97 o 
  -9   1   6      335.32      344.51     15.63 o 
  -8   1   6      434.04      483.80     12.47 o 
  -7   1   6      869.89      796.44     17.36 o 
  -6   1   6      166.79      243.87      9.76 o 
  -5   1   6     1470.89     1569.69     15.54 o 
  -4   1   6     4502.68     4344.01     36.05 o 
  -3   1   6     5460.24     5450.82     38.42 o 
  -2   1   6    14030.19    14326.53    103.87 o 
  -1   1   6        0.03       37.98      3.96 o 
   0   1   6    13841.85    13551.87     77.14 o 
   1   1   6     5874.44     6312.91     36.66 o 
   2   1   6     8893.85     9794.81     57.35 o 
   3   1   6    10783.63    11490.97     77.10 o 
   4   1   6       31.02       60.36      4.24 o 
   5   1   6     5635.71     5802.63     53.49 o 
   6   1   6      697.40      896.57     14.80 o 
   7   1   6     3162.47     3017.33     35.76 o 
   8   1   6     1982.30     2159.93     30.65 o 
   9   1   6       47.15       49.54     11.74 o 
  10   1   6      446.65      491.19     17.23 o 
 -10   2   6     1579.21     1653.71     36.00 o 
  -9   2   6       44.71       42.21     13.59 o 
  -8   2   6     2178.48     2085.40     31.58 o 
  -7   2   6       85.94       95.89      6.96 o 
  -6   2   6     9550.54     9559.87     84.35 o 
  -5   2   6     1842.11     1812.87     17.27 o 
  -4   2   6      144.05      186.85      4.58 o 
  -3   2   6     5579.86     5281.33     37.13 o 
  -2   2   6       80.37      114.57      5.55 o 
  -1   2   6    10488.40    10735.65     60.63 o 
   0   2   6     1048.38      960.25      7.44 o 
   1   2   6       52.43       73.70      2.46 o 
   2   2   6       33.29       53.91      2.64 o 
   3   2   6     3561.19     3779.47     28.57 o 
   4   2   6     2880.57     2826.56     23.74 o 
   5   2   6     2653.17     2621.75     27.58 o 
   6   2   6     1311.51     1331.22     18.97 o 
   7   2   6       32.01       75.08      9.12 o 
   8   2   6     5660.26     5577.91     63.17 o 
   9   2   6       15.69        8.33     11.13 o 
  10   2   6      908.10      916.03     27.35 o 
 -10   3   6      666.12      756.94     21.91 o 
  -9   3   6      201.79      213.53     16.31 o 
  -8   3   6     1438.56     1499.18     24.78 o 
  -7   3   6      792.96      779.35     13.52 o 
  -6   3   6     5286.41     5184.70     45.20 o 
  -5   3   6     2149.08     2031.00     18.89 o 
  -4   3   6       36.83       25.94      3.33 o 
  -3   3   6      533.04      552.23      6.36 o 
  -2   3   6    13972.00    13488.31     88.02 o 
  -1   3   6     5168.17     5377.42     31.17 o 
   0   3   6      213.23      225.89      3.17 o 
   1   3   6     2496.72     2608.61     16.27 o 
   2   3   6    20374.92    20981.92    124.60 o 
   3   3   6     3695.14     4114.56     28.30 o 
   4   3   6     1079.74     1098.34     12.07 o 
   5   3   6     9036.54     8670.85     81.07 o 
   6   3   6        1.60       28.60      7.28 o 
   7   3   6     1445.38     1440.27     22.19 o 
   8   3   6     1967.80     2088.29     31.71 o 
   9   3   6      240.34      248.15     19.04 o 
  10   3   6       62.27       82.96     13.42 o 
 -10   4   6     2119.45     2232.83     55.70 o 
  -9   4   6        9.15       -2.49     14.22 o 
  -8   4   6     2326.52     2201.88     29.31 o 
  -7   4   6      316.27      362.43     10.27 o 
  -6   4   6      211.14      195.83      6.20 o 
  -5   4   6     2164.73     2137.72     18.89 o 
  -4   4   6       19.62       25.65      3.17 o 
  -3   4   6     4285.28     3931.89     27.00 o 
  -2   4   6     1138.49     1189.60     10.90 o 
  -1   4   6     1560.28     1510.43     11.51 o 
   0   4   6     1511.06     1527.74      9.92 o 
   1   4   6     2976.77     3335.70     19.97 o 
   2   4   6      129.45      138.07      3.65 o 
   3   4   6      221.17      219.44      4.87 o 
   4   4   6      854.90      853.96     12.60 o 
   5   4   6      484.91      518.04     10.17 o 
   6   4   6     1692.98     1722.72     22.31 o 
   7   4   6      801.68      797.19     21.35 o 
   8   4   6     1693.12     1678.26     26.94 o 
   9   4   6       22.24       17.34     11.83 o 
  10   4   6      591.79      573.24     18.29 o 
 -10   5   6        4.08       34.76     15.91 o 
  -9   5   6        5.09       24.48     15.72 o 
  -8   5   6     1177.62     1201.11     20.86 o 
  -7   5   6      333.52      341.12      9.82 o 
  -6   5   6     4050.54     4146.26     35.57 o 
  -5   5   6       27.17       49.36      4.21 o 
  -4   5   6      737.62      705.77      8.28 o 
  -3   5   6     8625.45     8764.82     56.97 o 
  -2   5   6     4011.88     4109.43     30.49 o 
  -1   5   6        0.25       41.90      2.70 o 
   0   5   6     7124.83     6716.28     39.18 o 
   1   5   6       34.20       59.90      2.44 o 
   2   5   6     4594.10     5211.33     32.43 o 
   3   5   6     5702.38     5664.26     39.18 o 
   4   5   6     1126.36      986.27     12.12 o 
   5   5   6      693.45      755.07     12.49 o 
   6   5   6      325.92      403.86     11.11 o 
   7   5   6     1938.78     1765.24     24.89 o 
   8   5   6      562.22      580.28     16.52 o 
   9   5   6        8.48        3.44     11.62 o 
  10   5   6      285.66      324.58     15.94 o 
 -10   6   6      818.39      841.10     51.15 o 
  -9   6   6       49.97       39.19     13.03 o 
  -8   6   6     2141.76     1965.57     24.34 o 
  -7   6   6        5.27        7.29      6.83 o 
  -6   6   6     3176.05     3045.86     27.54 o 
  -5   6   6     2543.38     2395.05     23.37 o 
  -4   6   6      300.89      297.72      5.88 o 
  -3   6   6     1085.98      918.11     11.55 o 
  -2   6   6      390.79      434.36      5.99 o 
  -1   6   6     7316.52     7949.04     52.02 o 
   0   6   6     1122.13     1091.50      8.21 o 
   1   6   6     1809.75     2052.75     13.78 o 
   2   6   6     1318.61     1415.19     10.85 o 
   3   6   6       12.07       11.41      3.16 o 
   4   6   6      121.27      151.28      5.95 o 
   5   6   6        7.12       35.90      6.13 o 
   6   6   6      133.55      166.60      9.64 o 
   7   6   6        1.93       16.39      8.75 o 
   8   6   6     1037.21     1038.90     21.00 o 
   9   6   6       46.67       64.89     12.23 o 
  10   6   6       87.50      105.22     14.55 o 
 -10   7   6      370.13      426.60     42.67 o 
  -9   7   6       64.89       68.95     12.52 o 
  -8   7   6      659.58      603.35     17.34 o 
  -7   7   6      278.14      278.76      9.34 o 
  -6   7   6        1.62       24.40      5.45 o 
  -5   7   6     1240.58     1231.46     14.12 o 
  -4   7   6      104.26      128.88      4.72 o 
  -3   7   6     1731.52     1702.83     14.55 o 
  -2   7   6      214.67      232.26      5.66 o 
  -1   7   6     7020.17     7267.36     46.57 o 
   0   7   6      744.22      732.97      6.45 o 
   1   7   6       43.76       65.11      2.87 o 
   2   7   6     5924.04     6167.94     39.75 o 
   3   7   6       21.68       43.51      3.29 o 
   4   7   6        1.23        0.44      3.96 o 
   5   7   6     4413.45     4292.41     38.61 o 
   6   7   6        1.49       -2.75      7.79 o 
   7   7   6      998.71     1010.84     18.98 o 
   8   7   6      836.04      918.78     20.36 o 
   9   7   6        8.65       10.78     15.32 o 
 -10   8   6      711.59      684.03     30.78 o 
  -9   8   6       46.55       56.66     12.54 o 
  -8   8   6      382.99      352.25     12.56 o 
  -7   8   6        5.63       -7.18      9.73 o 
  -6   8   6      447.07      410.24      9.21 o 
  -5   8   6      321.24      332.23     10.08 o 
  -4   8   6     1730.09     1751.50     18.49 o 
  -3   8   6      589.35      634.40      9.33 o 
  -2   8   6     1274.78     1243.75     12.59 o 
  -1   8   6        1.99        6.44      2.80 o 
   0   8   6     1208.07     1370.41     10.19 o 
   1   8   6        2.57        0.96      2.68 o 
   2   8   6      872.25      861.68      8.73 o 
   3   8   6        8.20       33.89      3.91 o 
   4   8   6      238.11      233.34      6.70 o 
   5   8   6      105.61      108.27      7.10 o 
   6   8   6       89.91       76.29      8.94 o 
   7   8   6       69.24       81.24      9.95 o 
   8   8   6      162.15      173.59     12.44 o 
   9   8   6      138.87      126.18     14.20 o 
 -10   9   6      117.16      117.83     20.94 o 
  -9   9   6      142.55      120.80     13.79 o 
  -8   9   6       84.89       97.77     10.03 o 
  -7   9   6       24.09       20.67      8.33 o 
  -6   9   6      308.91      333.65      9.97 o 
  -5   9   6       27.91       31.02      5.99 o 
  -4   9   6     3016.40     2949.93     28.83 o 
  -3   9   6      423.19      432.56      7.89 o 
  -2   9   6     1287.75     1289.97     11.40 o 
  -1   9   6     4396.71     4479.83     30.09 o 
   0   9   6       81.70       89.62      3.15 o 
   1   9   6        4.78        8.18      2.69 o 
   2   9   6     5644.72     5665.05     38.37 o 
   3   9   6      497.88      493.98     11.40 o 
   4   9   6      260.26      273.95      6.90 o 
   5   9   6       49.47       54.89      6.97 o 
   6   9   6        3.63       11.19      7.96 o 
   7   9   6        4.59        0.37     10.68 o 
   8   9   6      617.13      566.69     18.59 o 
   9   9   6       37.64       33.57     13.47 o 
  -9  10   6        5.85       -4.72     14.86 o 
  -8  10   6      306.43      276.81     22.41 o 
  -7  10   6       81.45       65.42      9.13 o 
  -6  10   6        6.92       13.84      7.18 o 
  -5  10   6       38.58       30.83      6.39 o 
  -4  10   6       54.57       75.62      5.84 o 
  -3  10   6      192.78      169.86      5.37 o 
  -2  10   6      447.88      543.85      8.14 o 
  -1  10   6       14.46        0.01      2.98 o 
   0  10   6       85.53       86.17      3.37 o 
   1  10   6     1879.80     1850.84     13.71 o 
   2  10   6        4.91       11.95      3.71 o 
   3  10   6     2691.66     2620.67     22.82 o 
   4  10   6     2054.87     1940.13     21.64 o 
   5  10   6       53.74       34.22      5.83 o 
   6  10   6       78.26       51.04      8.63 o 
   7  10   6      321.03      316.01     17.21 o 
   8  10   6        4.26      -15.48     12.11 o 
   9  10   6      234.14      236.79     15.88 o 
  -9  11   6      528.58      553.47     18.21 o 
  -8  11   6       46.17       42.80     10.35 o 
  -7  11   6      125.01      116.66     10.62 o 
  -6  11   6     1092.40     1060.83     16.91 o 
  -5  11   6      632.24      637.80     11.61 o 
  -4  11   6        4.65       12.16      5.69 o 
  -3  11   6     2413.89     2237.02     20.14 o 
  -2  11   6     1753.45     1694.79     15.78 o 
  -1  11   6      140.61       93.19      3.91 o 
   0  11   6       15.21       10.89      3.34 o 
   1  11   6     1557.65     1451.86     12.48 o 
   2  11   6     1236.91     1068.13     10.25 o 
   3  11   6      150.69      130.94      6.24 o 
   4  11   6        1.69       18.30      5.46 o 
   5  11   6       71.33       70.37      7.79 o 
   6  11   6      548.88      563.84     13.91 o 
   7  11   6        7.91        3.57     11.45 o 
   8  11   6        3.15       14.66     13.02 o 
   9  11   6      524.20      534.59     19.12 o 
  -9  12   6       79.40       93.28     11.56 o 
  -8  12   6       18.84       13.23     11.10 o 
  -7  12   6      212.77      201.26     13.56 o 
  -6  12   6       25.94       29.13      8.37 o 
  -5  12   6        5.91        0.04      6.43 o 
  -4  12   6     4049.36     4068.07     36.80 o 
  -3  12   6     2727.79     2589.04     23.76 o 
  -2  12   6      616.58      598.37     10.05 o 
  -1  12   6      518.15      500.02      7.65 o 
   0  12   6      231.23      195.89      4.66 o 
   1  12   6     2692.68     2566.83     18.69 o 
   2  12   6     1485.21     1418.33     14.18 o 
   3  12   6        6.60       11.74      5.53 o 
   4  12   6      832.31      773.88     12.31 o 
   5  12   6       17.22        5.84      7.63 o 
   6  12   6     1746.09     1660.80     24.68 o 
   7  12   6       89.23       85.78     11.67 o 
   8  12   6       94.99      108.78     17.10 o 
   9  12   6      689.76      627.73     21.83 o 
  -9  13   6       83.91       72.54     12.82 o 
  -8  13   6      136.57      186.94     13.21 o 
  -7  13   6      947.64     1000.00     18.62 o 
  -6  13   6       69.72       95.15      9.42 o 
  -5  13   6       67.55       70.05      7.76 o 
  -4  13   6     1410.91     1426.85     17.46 o 
  -3  13   6     1761.05     1655.05     17.64 o 
  -2  13   6       16.45       26.63      5.50 o 
  -1  13   6     2491.93     2399.51     19.24 o 
   0  13   6     3352.45     3123.57     23.65 o 
   1  13   6      124.18      112.60      4.55 o 
   2  13   6       69.19       78.75      5.15 o 
   3  13   6      848.73      777.37     12.40 o 
   4  13   6     1565.58     1513.30     18.39 o 
   5  13   6      177.66      175.49     10.03 o 
   6  13   6        4.93       11.43      9.01 o 
   7  13   6     1141.13     1128.31     22.79 o 
   8  13   6      161.21      194.53     15.84 o 
  -8  14   6       91.55      126.74     13.47 o 
  -7  14   6      282.85      302.06     12.27 o 
  -6  14   6      465.28      492.65     13.23 o 
  -5  14   6     1453.73     1509.32     19.97 o 
  -4  14   6       13.75       25.07      7.04 o 
  -3  14   6       30.77       26.93      6.04 o 
  -2  14   6        0.35       11.14      5.82 o 
  -1  14   6     2761.43     2628.96     25.29 o 
   0  14   6       13.71       11.79      4.40 o 
   1  14   6      980.99      978.19     14.05 o 
   2  14   6     2076.62     2049.06     18.39 o 
   3  14   6     2442.65     2294.46     27.03 o 
   4  14   6     1107.55     1039.24     16.29 o 
   5  14   6      177.81      203.59      9.52 o 
   6  14   6      501.86      451.68     15.51 o 
   7  14   6      354.36      346.57     14.06 o 
   8  14   6      332.46      307.90     20.03 o 
  -8  15   6        1.58       -5.43     13.54 o 
  -7  15   6      297.57      297.42     13.48 o 
  -6  15   6      327.58      378.54     11.45 o 
  -5  15   6     1258.58     1169.97     18.11 o 
  -4  15   6     1627.23     1605.22     21.32 o 
  -3  15   6      290.14      315.72      8.67 o 
  -2  15   6     1910.29     1778.48     21.99 o 
  -1  15   6       57.53       48.08      5.69 o 
   0  15   6      680.25      697.25     10.71 o 
   1  15   6      956.24      950.42     11.24 o 
   2  15   6      703.57      693.35     14.18 o 
   3  15   6      572.06      542.11     13.11 o 
   4  15   6      502.48      493.76     16.63 o 
   5  15   6     1048.28     1000.64     18.49 o 
   6  15   6      114.19      143.09     12.54 o 
   7  15   6      366.24      338.11     14.42 o 
   8  15   6       22.28       15.88     12.46 o 
  -8  16   6      144.60      161.87     18.39 o 
  -7  16   6      280.24      345.60     14.07 o 
  -6  16   6      453.34      448.62     12.50 o 
  -5  16   6      832.94      862.16     19.42 o 
  -4  16   6     1211.17     1182.61     17.49 o 
  -3  16   6     2704.21     2693.82     26.23 o 
  -2  16   6      352.94      364.87     11.75 o 
  -1  16   6      347.67      380.08      9.05 o 
   0  16   6      935.40      962.39     12.73 o 
   1  16   6     1842.34     1790.82     17.84 o 
   2  16   6      127.37      134.96     11.66 o 
   3  16   6       94.18      111.66      9.82 o 
   4  16   6     1670.89     1642.23     33.30 o 
   5  16   6        7.36       17.18     11.32 o 
   6  16   6      739.65      706.25     18.23 o 
   7  16   6        0.72       19.94     12.73 o 
  -7  17   6      162.77      170.32     12.32 o 
  -6  17   6      308.24      323.13     12.23 o 
  -5  17   6      539.85      559.47     13.84 o 
  -4  17   6       93.21      105.88      7.96 o 
  -3  17   6       39.52       32.36      9.94 o 
  -2  17   6     1018.10     1058.80     16.75 o 
  -1  17   6       58.25       49.89      6.97 o 
   0  17   6     1441.33     1391.47     15.60 o 
   1  17   6     1129.44     1147.61     14.75 o 
   2  17   6     1898.83     1827.79     29.80 o 
   3  17   6      912.99      869.99     19.26 o 
   4  17   6       20.68       21.84     10.81 o 
   5  17   6      831.39      834.80     22.85 o 
   6  17   6       73.33       99.15     13.15 o 
   7  17   6      598.94      582.06     18.72 o 
  -7  18   6       99.73      111.96     13.04 o 
  -6  18   6      265.99      270.82     13.11 o 
  -5  18   6      264.13      282.57     13.73 o 
  -4  18   6      277.14      313.62     11.24 o 
  -3  18   6      400.24      430.76     14.07 o 
  -2  18   6      107.06       80.25      8.86 o 
  -1  18   6     2260.39     2211.24     23.94 o 
   0  18   6       16.30       13.89      6.72 o 
   1  18   6      402.95      389.14      9.56 o 
   2  18   6      925.80      890.47     17.79 o 
   3  18   6     1166.88     1116.96     23.37 o 
   4  18   6      341.73      318.48     14.26 o 
   5  18   6      415.68      437.61     19.06 o 
   6  18   6      508.78      543.17     21.46 o 
   7  18   6       50.98       74.01     20.76 o 
  -7  19   6      732.53      791.18     23.37 o 
  -6  19   6        2.32       24.79     13.23 o 
  -5  19   6        8.30        3.60     11.28 o 
  -4  19   6      873.69      957.69     17.87 o 
  -3  19   6     1745.84     1743.48     23.87 o 
  -2  19   6      619.39      584.87     14.19 o 
  -1  19   6      626.68      601.17     13.02 o 
   0  19   6     2305.40     2290.46     23.60 o 
   1  19   6       17.26       17.03      7.04 o 
   2  19   6      393.46      416.10     13.53 o 
   3  19   6     2444.51     2355.23     35.73 o 
   4  19   6     1032.05     1130.29     24.37 o 
   5  19   6      787.53      778.57     40.01 o 
   6  19   6      251.50      275.86     19.04 o 
  -6  20   6      573.63      573.97     22.09 o 
  -5  20   6     1030.09     1137.30     24.81 o 
  -4  20   6      371.42      373.27     12.87 o 
  -3  20   6      471.96      489.33     17.92 o 
  -2  20   6        0.77        5.41      9.64 o 
  -1  20   6      187.43      214.83     10.09 o 
   0  20   6        8.28        7.10      9.05 o 
   1  20   6      611.06      657.36     16.75 o 
   2  20   6      167.62      153.59     11.65 o 
   3  20   6      244.45      240.79     16.11 o 
   4  20   6      349.92      372.45     20.21 o 
   5  20   6       15.08       22.73     16.72 o 
   6  20   6      283.92      259.33     20.05 o 
  -5  21   6      873.72      899.86     25.50 o 
  -4  21   6       30.66       35.57     11.13 o 
  -3  21   6        2.41        1.63     10.38 o 
  -2  21   6      596.58      672.09     16.35 o 
  -1  21   6      633.12      626.68     14.30 o 
   0  21   6      130.88      114.53     11.01 o 
   1  21   6      757.21      749.87     19.45 o 
   2  21   6     2036.18     2045.24     35.46 o 
   3  21   6      105.72      104.12     13.96 o 
   4  21   6        1.95      -16.72     14.70 o 
   5  21   6      901.32      951.67     31.74 o 
  -5  22   6      219.39      236.03     17.96 o 
  -4  22   6        3.76      -17.25     13.78 o 
  -3  22   6      471.34      481.20     19.57 o 
  -2  22   6       99.75       82.93     12.04 o 
  -1  22   6      167.70      145.93     10.51 o 
   0  22   6      284.17      282.15     17.90 o 
   1  22   6       11.80       20.83     14.74 o 
   2  22   6       32.13       33.89     11.43 o 
   3  22   6       12.19       33.68     13.63 o 
   4  22   6       84.77       87.83     14.74 o 
  -4  23   6        3.63      -14.96     15.10 o 
  -3  23   6      436.26      410.82     18.24 o 
  -2  23   6       55.63       20.48     17.21 o 
  -1  23   6       49.78       66.33     12.43 o 
   0  23   6      782.43      876.69     23.78 o 
   1  23   6       58.08       96.79     26.18 o 
   2  23   6      275.17      239.35     16.36 o 
   3  23   6      505.56      504.15     29.34 o 
   4  23   6      120.29      161.36     17.26 o 
  -3  24   6       43.56       71.65     15.18 o 
  -2  24   6      218.50      285.05     14.79 o 
  -1  24   6      116.88      148.41     13.69 o 
   0  24   6      196.14      252.94     25.50 o 
   1  24   6      306.57      330.37     21.65 o 
   2  24   6        0.81       16.92     17.87 o 
  -1  25   6       21.12        8.22     16.62 o 
   0  25   6        1.91       22.79     16.25 o 
  -9   1   7      156.44      169.65     14.64 o 
  -8   1   7       99.21      113.28      9.09 o 
  -7   1   7       71.86       85.14      7.82 o 
  -6   1   7      467.72      459.80      9.89 o 
  -5   1   7        3.91        7.22      5.01 o 
  -4   1   7       55.07       44.08      3.35 o 
  -3   1   7      697.78      632.81     10.21 o 
  -2   1   7      629.38      573.88      8.38 o 
  -1   1   7      412.35      401.78      4.34 o 
   0   1   7     2758.10     2800.35     17.14 o 
   1   1   7     1407.28     1382.38      9.86 o 
   2   1   7     1614.59     1613.06     11.13 o 
   3   1   7     1201.15     1141.21     11.40 o 
   4   1   7      405.17      404.45      7.83 o 
   5   1   7     1077.96     1048.30     15.53 o 
   6   1   7        6.18       11.32      7.16 o 
   7   1   7      974.54      859.39     17.86 o 
   8   1   7       34.76       29.58     16.10 o 
   9   1   7      309.98      292.90     14.88 o 
  10   1   7       10.45        1.95     13.44 o 
  -9   2   7      101.14      104.86     15.07 o 
  -8   2   7      214.11      209.48     10.29 o 
  -7   2   7      218.40      218.34     10.11 o 
  -6   2   7       88.77       92.14      8.01 o 
  -5   2   7       14.91       13.63      5.50 o 
  -4   2   7      353.99      304.48      5.66 o 
  -3   2   7      211.38      198.11      4.74 o 
  -2   2   7      441.98      416.85      6.28 o 
  -1   2   7       56.58       60.08      2.72 o 
   0   2   7       70.04       87.68      2.56 o 
   1   2   7      110.76      109.71      2.80 o 
   2   2   7     2947.87     2911.73     18.34 o 
   3   2   7      335.83      339.56      5.78 o 
   4   2   7      199.36      238.38      6.02 o 
   5   2   7     1738.56     1710.03     20.75 o 
   6   2   7        0.61        8.11      7.02 o 
   7   2   7      225.39      250.23     11.38 o 
   8   2   7       17.62       32.22     10.75 o 
   9   2   7      307.29      286.23     14.88 o 
  10   2   7       53.64       41.21     13.74 o 
 -10   3   7        7.46       11.53     21.60 o 
  -9   3   7        2.99       10.33     15.58 o 
  -8   3   7      107.89      140.48     11.28 o 
  -7   3   7        3.07        0.68      6.54 o 
  -6   3   7      336.85      307.72      9.06 o 
  -5   3   7      782.49      752.35     12.08 o 
  -4   3   7     1151.43     1119.16     11.40 o 
  -3   3   7     1138.10     1082.22     10.22 o 
  -2   3   7      493.62      488.24      5.41 o 
  -1   3   7     1864.07     1716.41     10.76 o 
   0   3   7      818.84      822.57      6.70 o 
   1   3   7      267.39      287.03      4.10 o 
   2   3   7     2022.13     2083.10     13.91 o 
   3   3   7      890.28      929.97     12.23 o 
   4   3   7       39.95       46.14      4.99 o 
   5   3   7      577.93      596.55     10.88 o 
   6   3   7      871.50      854.53     17.63 o 
   7   3   7      631.39      606.28     16.12 o 
   8   3   7      485.82      428.06     14.72 o 
   9   3   7        1.52       12.50     12.22 o 
  10   3   7      398.38      425.37     17.52 o 
 -10   4   7      101.06      119.89     17.77 o 
  -9   4   7      161.36      200.12     17.75 o 
  -8   4   7      121.12      108.68     11.53 o 
  -7   4   7      264.79      265.81      8.36 o 
  -6   4   7      170.40      188.99      7.39 o 
  -5   4   7      395.00      374.02      8.97 o 
  -4   4   7       15.83       21.16      4.45 o 
  -3   4   7      838.06      883.13      8.28 o 
  -2   4   7     3046.51     2845.98     22.38 o 
  -1   4   7       42.26       56.67      2.40 o 
   0   4   7     7391.60     7328.03     39.78 o 
   1   4   7      453.65      481.72      5.35 o 
   2   4   7     4532.17     4634.08     33.66 o 
   3   4   7     1614.48     1571.23     13.67 o 
   4   4   7     1019.29      949.89     12.99 o 
   5   4   7      305.78      341.03      9.13 o 
   6   4   7      230.41      194.26      9.81 o 
   7   4   7     3779.40     3591.71     41.71 o 
   8   4   7      320.71      275.62     13.58 o 
   9   4   7      283.00      263.22     14.90 o 
 -10   5   7      193.16      188.92     21.54 o 
  -9   5   7      121.99      124.68     24.99 o 
  -8   5   7     2412.33     2332.07     27.74 o 
  -7   5   7       24.18       18.42      6.42 o 
  -6   5   7     1506.59     1473.10     18.35 o 
  -5   5   7     2186.39     1977.65     22.06 o 
  -4   5   7     2323.00     2155.23     18.65 o 
  -3   5   7     1711.81     1697.11     15.23 o 
  -2   5   7      453.16      529.65      6.46 o 
  -1   5   7     6588.14     6598.99     40.23 o 
   0   5   7      594.85      653.59      5.98 o 
   1   5   7     1498.43     1430.83     10.43 o 
   2   5   7     2335.23     2330.05     16.73 o 
   3   5   7     1616.60     1438.55     13.30 o 
   4   5   7     1802.23     1865.03     19.88 o 
   5   5   7      894.02      866.72     13.22 o 
   6   5   7      710.25      646.34     15.91 o 
   7   5   7      337.62      399.84     13.01 o 
   8   5   7      299.98      298.33     13.71 o 
   9   5   7        6.79       24.01     14.87 o 
 -10   6   7       12.36       23.95     19.72 o 
  -9   6   7      143.53      182.44     18.61 o 
  -8   6   7       97.16      143.00      9.53 o 
  -7   6   7      457.76      467.12     16.00 o 
  -6   6   7       40.21       53.09      7.28 o 
  -5   6   7      538.99      539.28     11.05 o 
  -4   6   7      344.13      360.33      7.64 o 
  -3   6   7     2410.34     2351.49     19.61 o 
  -2   6   7     1017.58      957.49      9.55 o 
  -1   6   7     2083.99     2012.94     14.63 o 
   0   6   7     2925.85     2800.32     17.60 o 
   1   6   7       61.64      116.12      3.10 o 
   2   6   7     9394.77     9425.28     57.45 o 
   3   6   7      998.53     1078.22     12.68 o 
   4   6   7     4280.76     4124.06     34.63 o 
   5   6   7     8776.69     8735.38     69.06 o 
   6   6   7        4.97       68.12      9.57 o 
   7   6   7     2437.58     2300.04     30.50 o 
   8   6   7      312.52      357.37     14.18 o 
   9   6   7     1130.88     1070.50     23.74 o 
 -10   7   7      562.91      658.84     32.29 o 
  -9   7   7      727.28      733.87     24.38 o 
  -8   7   7      476.29      442.27     13.01 o 
  -7   7   7       72.04      109.88      8.49 o 
  -6   7   7     3602.60     3433.56     33.25 o 
  -5   7   7     1227.45     1252.89     17.63 o 
  -4   7   7     1385.79     1378.15     15.77 o 
  -3   7   7     9900.67     9513.68     71.56 o 
  -2   7   7        8.02       23.99      3.49 o 
  -1   7   7     3584.33     3383.35     22.77 o 
   0   7   7     3311.66     3056.37     18.66 o 
   1   7   7     6280.87     6007.71     35.62 o 
   2   7   7      547.72      626.60      9.09 o 
   3   7   7       36.30       35.28      3.94 o 
   4   7   7     2158.71     1983.86     27.45 o 
   5   7   7     4901.89     4698.56     39.91 o 
   6   7   7     1608.33     1513.84     23.08 o 
   7   7   7      510.08      591.83     16.84 o 
   8   7   7     1533.83     1473.22     31.58 o 
   9   7   7       61.02       92.66     13.37 o 
  -9   8   7      144.07      176.28     11.18 o 
  -8   8   7        0.12        0.93      9.12 o 
  -7   8   7      382.00      400.12     13.52 o 
  -6   8   7        2.74       29.85      7.10 o 
  -5   8   7      200.98      202.02      8.40 o 
  -4   8   7       52.47       87.71      5.48 o 
  -3   8   7     1764.60     1691.90     14.73 o 
  -2   8   7     3363.70     3077.82     23.47 o 
  -1   8   7      879.07      987.36      9.43 o 
   0   8   7     3466.19     3169.60     19.97 o 
   1   8   7       39.50       52.40      3.34 o 
   2   8   7    17124.33    16752.32    103.15 o 
   3   8   7     1508.15     1430.13     15.94 o 
   4   8   7     1186.37     1113.41     14.52 o 
   5   8   7     1129.85     1172.23     15.27 o 
   6   8   7      572.16      615.34     13.52 o 
   7   8   7     4494.82     4234.98     51.04 o 
   8   8   7      195.06      204.67     13.40 o 
   9   8   7      876.28      786.10     22.70 o 
  -9   9   7       18.92       26.49     10.49 o 
  -8   9   7     3117.87     3182.78     40.59 o 
  -7   9   7       31.08       22.20      8.52 o 
  -6   9   7     1727.90     1684.83     21.31 o 
  -5   9   7     4573.42     4422.90     43.55 o 
  -4   9   7     5067.86     4802.04     41.58 o 
  -3   9   7     3272.13     3178.94     26.05 o 
  -2   9   7      195.69      184.85      5.26 o 
  -1   9   7     8374.38     8198.35     51.59 o 
   0   9   7        0.10        5.55      2.06 o 
   1   9   7      578.78      594.59      7.13 o 
   2   9   7    11066.93    10880.91     68.48 o 
   3   9   7      496.55      462.63      8.83 o 
   4   9   7       66.82      102.28      6.39 o 
   5   9   7      571.52      518.34     10.98 o 
   6   9   7     2172.13     2067.72     28.30 o 
   7   9   7      705.74      789.49     21.42 o 
   8   9   7      261.45      241.25     15.04 o 
   9   9   7       17.82       58.83     14.55 o 
  -9  10   7      162.43      196.80     16.49 o 
  -8  10   7       13.76       35.03     10.89 o 
  -7  10   7      274.01      285.62     12.60 o 
  -6  10   7      283.16      301.59     10.75 o 
  -5  10   7      202.03      199.37     10.02 o 
  -4  10   7       65.97       90.86      7.13 o 
  -3  10   7     2737.21     2690.86     23.18 o 
  -2  10   7      729.91      663.09     10.03 o 
  -1  10   7     1079.11     1053.65     10.65 o 
   0  10   7     2929.91     2852.55     19.91 o 
   1  10   7      253.41      249.18      5.66 o 
   2  10   7     5242.63     5221.31     34.99 o 
   3  10   7      398.47      366.18      7.96 o 
   4  10   7     4358.94     4182.74     36.12 o 
   5  10   7     3299.40     3209.56     30.97 o 
   6  10   7      121.51      148.39     11.13 o 
   7  10   7     3998.24     3808.51     50.98 o 
   8  10   7      291.47      267.05     15.64 o 
   9  10   7     1128.99     1137.28     26.97 o 
  -9  11   7      561.46      580.39     18.41 o 
  -8  11   7      940.11      940.26     25.12 o 
  -7  11   7        0.06       -7.75     10.33 o 
  -6  11   7     1723.09     1679.02     22.13 o 
  -5  11   7     2051.59     1986.73     23.93 o 
  -4  11   7      567.75      535.38     12.61 o 
  -3  11   7     2859.55     2726.65     23.68 o 
  -2  11   7        8.93       23.15      5.00 o 
  -1  11   7     2426.43     2417.41     20.24 o 
   0  11   7     1607.17     1527.52     13.42 o 
   1  11   7     2242.27     2182.64     16.97 o 
   2  11   7       24.42       36.24      4.24 o 
   3  11   7     1015.66      939.96     13.15 o 
   4  11   7     2097.66     2016.72     21.43 o 
   5  11   7      571.46      556.66     14.58 o 
   6  11   7      516.74      472.80     13.42 o 
   7  11   7       41.78       77.03     10.86 o 
   8  11   7      704.01      642.87     28.97 o 
  -9  12   7       26.75       23.89     12.19 o 
  -8  12   7        4.55        3.47     12.49 o 
  -7  12   7      253.06      243.83     11.20 o 
  -6  12   7      152.04      139.44     10.13 o 
  -5  12   7      325.72      338.26     10.49 o 
  -4  12   7      114.80      126.16      7.13 o 
  -3  12   7      886.14      833.32     11.92 o 
  -2  12   7     1586.17     1451.81     15.34 o 
  -1  12   7      872.81      861.61      9.96 o 
   0  12   7     1634.34     1437.90     13.82 o 
   1  12   7       70.88       36.37      4.47 o 
   2  12   7    11240.37    11257.80     74.20 o 
   3  12   7      671.52      735.96     12.82 o 
   4  12   7      872.31      851.50     19.11 o 
   5  12   7     2345.41     2312.88     28.30 o 
   6  12   7       17.24       14.16      9.53 o 
   7  12   7     2165.10     2043.31     28.35 o 
   8  12   7      454.33      444.83     18.29 o 
  -8  13   7      424.58      395.48     19.61 o 
  -7  13   7        4.06        4.92      9.82 o 
  -6  13   7     1368.64     1275.99     20.85 o 
  -5  13   7      319.11      334.96     10.30 o 
  -4  13   7     2616.11     2618.76     27.79 o 
  -3  13   7     2569.14     2528.55     24.07 o 
  -2  13   7      223.90      220.47      7.38 o 
  -1  13   7     1050.38     1083.44     12.17 o 
   0  13   7       59.08       81.86      4.58 o 
   1  13   7      467.39      440.79      7.37 o 
   2  13   7     2294.51     2166.81     22.76 o 
   3  13   7      285.55      241.83      8.22 o 
   4  13   7       22.26       23.95      7.31 o 
   5  13   7      473.33      502.82     13.49 o 
   6  13   7      374.00      399.92     17.00 o 
   7  13   7        1.79       25.40     13.46 o 
   8  13   7      739.10      807.40     31.75 o 
  -8  14   7       27.74       16.52     13.86 o 
  -7  14   7      124.87      134.45     11.45 o 
  -6  14   7       51.89       78.62      9.60 o 
  -5  14   7       37.01       22.20      8.30 o 
  -4  14   7      580.61      544.07     12.42 o 
  -3  14   7     1527.85     1344.60     16.14 o 
  -2  14   7      750.23      691.52     12.19 o 
  -1  14   7      429.92      449.77      9.09 o 
   0  14   7     1790.05     1637.43     15.63 o 
   1  14   7        0.85        3.52      4.55 o 
   2  14   7     4803.61     4563.05     38.92 o 
   3  14   7     1265.10     1094.55     27.45 o 
   4  14   7       56.47       62.00      9.67 o 
   5  14   7      852.17      849.42     29.54 o 
   6  14   7       61.25       77.12     11.32 o 
   7  14   7     1100.44     1083.63     21.73 o 
   8  14   7      635.58      665.11     18.26 o 
  -8  15   7      436.70      432.83     20.34 o 
  -7  15   7      764.71      747.70     18.52 o 
  -6  15   7       13.26       -1.27      9.46 o 
  -5  15   7     1289.34     1270.17     19.84 o 
  -4  15   7      932.05      862.28     15.64 o 
  -3  15   7       21.52       20.76      6.66 o 
  -2  15   7      511.04      507.63     11.70 o 
  -1  15   7      742.88      726.94     16.63 o 
   0  15   7      157.73      167.28      6.94 o 
   1  15   7        5.28        5.83      4.87 o 
   2  15   7      126.61      175.82      8.65 o 
   3  15   7      786.87      678.20     16.76 o 
   4  15   7      434.93      413.52     13.12 o 
   5  15   7        0.81       10.17     12.22 o 
   6  15   7      685.70      659.89     19.29 o 
   7  15   7      720.93      670.91     19.21 o 
  -8  16   7       12.07       -2.48     16.17 o 
  -7  16   7       16.00        8.49     12.57 o 
  -6  16   7        0.66       -6.83      9.50 o 
  -5  16   7        8.50       27.69      9.53 o 
  -4  16   7        0.70        3.43      8.52 o 
  -3  16   7      308.85      318.57      9.79 o 
  -2  16   7      141.29      112.77      8.87 o 
  -1  16   7       33.78       33.05      6.61 o 
   0  16   7       67.46       49.63      6.25 o 
   1  16   7       42.32       45.34      6.40 o 
   2  16   7     1597.12     1568.48     22.44 o 
   3  16   7       12.13        3.39      9.11 o 
   4  16   7      520.76      489.74     14.71 o 
   5  16   7      464.05      456.63     17.64 o 
   6  16   7      338.82      308.49     19.86 o 
   7  16   7      793.70      739.55     25.70 o 
  -7  17   7       15.47       25.01     11.98 o 
  -6  17   7      458.30      423.52     19.99 o 
  -5  17   7        5.50       13.27      9.86 o 
  -4  17   7       59.23       50.24      9.96 o 
  -3  17   7      325.67      341.69     10.88 o 
  -2  17   7      154.17      166.18      9.44 o 
  -1  17   7      240.88      229.72      8.71 o 
   0  17   7      171.97      171.72      7.72 o 
   1  17   7       60.95       41.55      7.43 o 
   2  17   7       41.60       51.05      9.10 o 
   3  17   7      850.79      765.11     19.81 o 
   4  17   7        3.75       18.75     11.03 o 
   5  17   7       91.68       69.37     14.00 o 
   6  17   7      478.72      508.03     20.05 o 
   7  17   7       22.02      -22.12     14.99 o 
  -7  18   7       75.01       70.05     13.40 o 
  -6  18   7      119.94      127.29     12.70 o 
  -5  18   7       68.82       86.26     11.24 o 
  -4  18   7      903.95      917.71     19.85 o 
  -3  18   7        8.36       -6.56      9.03 o 
  -2  18   7       91.09       91.50      9.71 o 
  -1  18   7      281.06      272.27      9.71 o 
   0  18   7       18.82       23.19      7.23 o 
   1  18   7      105.98      135.47      8.78 o 
   2  18   7     1579.20     1430.51     23.44 o 
   3  18   7       50.68       38.21     11.76 o 
   4  18   7       62.42       45.46     12.25 o 
   5  18   7       12.37       18.80     14.74 o 
   6  18   7       33.26       19.11     17.70 o 
  -6  19   7       45.62       54.03     12.69 o 
  -5  19   7      268.34      282.93     15.14 o 
  -4  19   7      456.48      427.11     15.20 o 
  -3  19   7        2.29      -15.71      9.82 o 
  -2  19   7      351.40      353.66     12.22 o 
  -1  19   7       17.79        8.23      8.48 o 
   0  19   7       75.71       99.36      8.68 o 
   1  19   7      775.97      833.16     17.47 o 
   2  19   7       66.29       54.97     10.62 o 
   3  19   7      197.93      209.95     14.55 o 
   4  19   7     1008.58     1037.72     23.89 o 
   5  19   7       26.65       -2.89     15.99 o 
   6  19   7        4.57       12.22     21.31 o 
  -6  20   7       20.04       24.73     16.70 o 
  -5  20   7      473.42      530.85     18.12 o 
  -4  20   7      665.06      641.62     24.81 o 
  -3  20   7       74.92       83.46     10.71 o 
  -2  20   7      474.99      558.56     14.87 o 
  -1  20   7      342.59      375.51     12.15 o 
   0  20   7       53.12       62.40     10.17 o 
   1  20   7       59.92       42.80     12.66 o 
   2  20   7      453.80      416.33     14.44 o 
   3  20   7       50.02       68.62     13.36 o 
   4  20   7       26.03        1.32     15.04 o 
   5  20   7        5.39       15.99     18.32 o 
  -5  21   7      207.62      216.71     17.07 o 
  -4  21   7      117.96      112.82     14.49 o 
  -3  21   7        5.94        0.49     11.41 o 
  -2  21   7      421.18      446.07     14.05 o 
  -1  21   7       51.39       41.12      9.88 o 
   0  21   7        1.65       -0.17     10.17 o 
   1  21   7      403.59      340.87     17.72 o 
   2  21   7      270.19      319.77     14.02 o 
   3  21   7      612.63      611.59     20.41 o 
   4  21   7      247.28      215.49     18.64 o 
   5  21   7      454.29      461.23     25.71 o 
  -4  22   7     1537.02     1619.35     32.64 o 
  -3  22   7       11.58       18.95     12.02 o 
  -2  22   7      444.22      520.36     15.91 o 
  -1  22   7       38.29       43.19     10.49 o 
   0  22   7      462.73      547.66     17.54 o 
   1  22   7      643.44      758.07     24.53 o 
   2  22   7      291.08      268.60     16.52 o 
   3  22   7      416.54      412.57     17.98 o 
   4  22   7        9.06       -7.57     15.57 o 
  -3  23   7       91.01      108.80     13.50 o 
  -2  23   7        2.96       -3.77     12.22 o 
  -1  23   7      335.31      398.58     15.68 o 
   0  23   7      751.79      827.68     24.07 o 
   1  23   7      603.43      673.88     24.26 o 
   2  23   7       11.97        0.53     17.59 o 
   3  23   7     1109.19     1105.91     25.34 o 
  -2  24   7      639.69      692.57     21.86 o 
  -1  24   7      183.70      160.62     15.64 o 
   0  24   7      233.71      239.40     23.66 o 
   1  24   7       10.49       54.20     20.84 o 
   2  24   7      120.32       51.60     18.86 o 
  -9   0   8      278.45      288.64     18.14 o 
  -8   0   8      183.44      184.13     19.76 o 
  -7   0   8       78.90      107.37     15.99 o 
  -6   0   8      813.95      840.75     23.12 o 
  -5   0   8      456.36      452.30     13.03 o 
  -4   0   8    15315.62    14535.14    164.46 o 
  -3   0   8      906.92      901.00     16.22 o 
  -2   0   8     1150.21     1295.16     19.06 o 
  -1   0   8     5264.73     5159.35     44.18 o 
   0   0   8      111.25       96.02      5.26 o 
   1   0   8     5767.45     5624.15     43.79 o 
   2   0   8     3270.90     3332.05     28.55 o 
   3   0   8     1014.86      973.43     22.39 o 
   4   0   8     1699.56     1659.94     25.87 o 
   5   0   8     3241.75     2970.38     42.82 o 
   6   0   8      871.52      809.71     22.69 o 
   7   0   8      446.68      585.69     21.80 o 
   8   0   8      292.11      263.77     20.42 o 
   9   0   8       30.31       45.69     19.03 o 
  -9   1   8      636.53      714.82     22.07 o 
  -8   1   8      516.86      513.79     16.33 o 
  -7   1   8      908.82      886.96     19.10 o 
  -6   1   8      325.07      330.12     13.54 o 
  -5   1   8     1335.20     1246.71     15.47 o 
  -4   1   8      818.17      839.72     20.66 o 
  -3   1   8      832.99      850.04     14.10 o 
  -2   1   8     5412.75     4959.18     37.56 o 
  -1   1   8      641.26      663.12      6.08 o 
   0   1   8     5079.05     5291.75     29.88 o 
   1   1   8      182.74      118.87      4.11 o 
   2   1   8    13819.10    14011.63     81.07 o 
   3   1   8      230.37      278.34      5.21 o 
   4   1   8     5603.69     5553.80     45.81 o 
   5   1   8     4259.01     4585.52     44.58 o 
   6   1   8      241.67      306.98     10.74 o 
   7   1   8     4875.08     4675.35     51.90 o 
   8   1   8       40.88       47.06     11.53 o 
   9   1   8     1717.28     1646.79     28.92 o 
 -10   2   8        4.06       12.12     20.11 o 
  -9   2   8     1236.53     1236.74     30.25 o 
  -8   2   8     1370.79     1427.69     20.59 o 
  -7   2   8       83.71       85.99     10.65 o 
  -6   2   8     1360.70     1332.45     18.05 o 
  -5   2   8     1064.88     1040.51     13.44 o 
  -4   2   8     9510.58     8963.49     69.43 o 
  -3   2   8     4698.02     4774.50     36.65 o 
  -2   2   8     1404.26     1416.99     12.72 o 
  -1   2   8      165.57      101.14      2.73 o 
   0   2   8        5.59        9.20      2.39 o 
   1   2   8     6611.63     6936.75     40.41 o 
   2   2   8     2084.63     2148.04     15.77 o 
   3   2   8     1443.99     1380.84     11.93 o 
   4   2   8      248.02      296.67      7.55 o 
   5   2   8      125.96      184.66      7.76 o 
   6   2   8     2186.72     2085.00     26.29 o 
   7   2   8      137.80      210.13     11.89 o 
   8   2   8      467.71      509.81     19.14 o 
   9   2   8       89.88      149.79     13.99 o 
 -10   3   8     1351.11     1381.78     49.38 o 
  -9   3   8      619.85      634.69     18.57 o 
  -8   3   8     1343.13     1440.75     19.76 o 
  -7   3   8     1161.82     1164.08     20.62 o 
  -6   3   8       39.46       61.79      7.19 o 
  -5   3   8      592.72      600.34     11.47 o 
  -4   3   8      488.15      443.91      9.08 o 
  -3   3   8     3934.00     3820.13     31.19 o 
  -2   3   8      395.92      397.44      5.50 o 
  -1   3   8      497.40      520.48      5.58 o 
   0   3   8    10013.06     9802.43     54.94 o 
   1   3   8     1314.60     1350.85      9.90 o 
   2   3   8     3465.45     3617.88     22.47 o 
   3   3   8     1701.38     1671.92     14.59 o 
   4   3   8     9197.14     9274.50     69.81 o 
   5   3   8      845.78     1115.79     15.78 o 
   6   3   8      105.49      135.03      9.86 o 
   7   3   8     5619.80     5532.07     63.28 o 
   8   3   8      144.00      173.24     12.76 o 
   9   3   8     1053.79     1000.77     26.49 o 
 -10   4   8       33.28       36.64     25.20 o 
  -9   4   8      157.36      188.22     26.74 o 
  -8   4   8       20.30       12.61     11.21 o 
  -7   4   8      248.24      221.25      9.01 o 
  -6   4   8     1686.24     1604.76     19.85 o 
  -5   4   8     1130.32     1131.05     15.07 o 
  -4   4   8     7098.71     6906.39     55.45 o 
  -3   4   8      556.61      514.19      8.59 o 
  -2   4   8     1608.26     1683.84     14.14 o 
  -1   4   8     5735.75     5622.17     31.19 o 
   0   4   8       14.56       34.56      3.11 o 
   1   4   8     3188.74     3183.10     19.21 o 
   2   4   8     2571.95     2653.15     21.24 o 
   3   4   8      885.30      844.72     10.13 o 
   4   4   8     1544.45     1576.71     16.42 o 
   5   4   8     1474.80     1374.81     18.54 o 
   6   4   8      549.30      523.84     14.47 o 
   7   4   8       55.56      127.02     15.94 o 
   8   4   8      185.74      173.83     13.45 o 
   9   4   8       16.06       41.14     14.18 o 
 -10   5   8      284.48      270.43     27.26 o 
  -9   5   8      189.81      267.19     18.21 o 
  -8   5   8     1398.55     1340.54     21.45 o 
  -7   5   8       90.65      103.37      7.75 o 
  -6   5   8      324.35      346.35     10.03 o 
  -5   5   8      221.48      246.35      9.70 o 
  -4   5   8        1.74       43.99      5.55 o 
  -3   5   8      335.99      331.44      6.59 o 
  -2   5   8      776.96      653.92      7.45 o 
  -1   5   8     1070.07      987.93      8.65 o 
   0   5   8       36.59       42.79      2.72 o 
   1   5   8       92.93      131.40      3.57 o 
   2   5   8     9065.22     8765.81     55.22 o 
   3   5   8     2914.25     2679.81     21.92 o 
   4   5   8     2474.41     2512.82     23.27 o 
   5   5   8     1245.79     1374.58     18.62 o 
   6   5   8      920.35     1012.80     18.99 o 
   7   5   8     1870.38     1761.48     28.01 o 
   8   5   8        0.27       10.35     11.84 o 
   9   5   8     1462.24     1356.78     26.46 o 
 -10   6   8      157.42      181.82     24.18 o 
  -9   6   8      956.67      922.34     28.03 o 
  -8   6   8     1457.22     1393.69     20.97 o 
  -7   6   8       44.33       52.01      7.32 o 
  -6   6   8      443.66      450.26     11.01 o 
  -5   6   8      690.51      613.62     11.67 o 
  -4   6   8    10489.15     9901.21     81.06 o 
  -3   6   8     3320.84     3401.20     27.98 o 
  -2   6   8      197.24      241.30      4.96 o 
  -1   6   8      349.83      295.73      4.92 o 
   0   6   8      549.83      608.65      6.04 o 
   1   6   8     2280.49     2449.80     16.85 o 
   2   6   8     4001.00     4056.69     27.50 o 
   3   6   8       30.51       28.23      4.42 o 
   4   6   8      412.62      476.40     10.72 o 
   5   6   8      204.83      199.63      8.84 o 
   6   6   8      671.40      674.84     15.26 o 
   7   6   8       10.63       37.02     11.37 o 
   8   6   8       40.83       36.33     12.35 o 
   9   6   8        3.57       22.01     13.52 o 
  -9   7   8        0.72        4.97     14.83 o 
  -8   7   8      427.84      456.33     13.65 o 
  -7   7   8       49.61       57.03      7.53 o 
  -6   7   8        4.74       15.22      7.08 o 
  -5   7   8      608.99      579.76     11.69 o 
  -4   7   8      439.19      462.01      9.99 o 
  -3   7   8      157.37      143.11      6.07 o 
  -2   7   8      845.15      819.52      9.20 o 
  -1   7   8      592.69      577.62      7.12 o 
   0   7   8       42.97       57.93      3.45 o 
   1   7   8     1791.59     1839.56     15.03 o 
   2   7   8      701.91      775.01      8.00 o 
   3   7   8       47.39       53.30      4.87 o 
   4   7   8     3541.82     3475.55     30.69 o 
   5   7   8       32.48       50.69      7.67 o 
   6   7   8       42.91       37.99      8.55 o 
   7   7   8     1328.45     1311.07     30.72 o 
   8   7   8       59.94       64.38     12.65 o 
   9   7   8      175.10      165.03     15.82 o 
  -9   8   8      439.85      404.34     16.97 o 
  -8   8   8       33.23       17.34     10.00 o 
  -7   8   8       36.53       47.39      7.78 o 
  -6   8   8      165.00      148.80      8.77 o 
  -5   8   8       75.86       98.05      7.73 o 
  -4   8   8     2585.43     2519.13     25.63 o 
  -3   8   8      712.83      636.09     11.19 o 
  -2   8   8      263.64      258.43      6.05 o 
  -1   8   8      667.38      672.40      8.97 o 
   0   8   8      139.33      133.91      3.88 o 
   1   8   8     1631.74     1652.01     13.06 o 
   2   8   8     3225.21     3140.73     22.45 o 
   3   8   8       99.83      111.13      5.67 o 
   4   8   8      322.25      337.89      8.17 o 
   5   8   8      152.54      159.60      9.27 o 
   6   8   8       18.82       28.17      8.95 o 
   7   8   8      138.83      157.18     12.79 o 
   8   8   8      141.56      130.54     14.37 o 
   9   8   8        6.55       21.86     14.35 o 
  -9   9   8        7.15        4.49     12.05 o 
  -8   9   8        6.30        8.48     10.13 o 
  -7   9   8      168.59      174.57      9.13 o 
  -6   9   8      220.66      197.62      8.89 o 
  -5   9   8     2162.14     2132.15     26.44 o 
  -4   9   8       12.61       18.42      6.09 o 
  -3   9   8      127.95      122.61      5.44 o 
  -2   9   8     2179.80     2173.71     19.65 o 
  -1   9   8       92.03       95.78      5.11 o 
   0   9   8      312.80      289.53      5.52 o 
   1   9   8      334.41      353.12      6.36 o 
   2   9   8       23.17       34.84      3.73 o 
   3   9   8     1155.45     1113.69     13.36 o 
   4   9   8      826.03      834.62     13.21 o 
   5   9   8      190.60      158.70     10.07 o 
   6   9   8       11.13       25.47      9.38 o 
   7   9   8      325.50      330.83     15.52 o 
   8   9   8       50.96       41.28     13.59 o 
   9   9   8       13.49       13.02     14.71 o 
  -9  10   8       26.98       15.20     12.75 o 
  -8  10   8       89.17       58.52     11.88 o 
  -7  10   8      494.97      461.25     12.84 o 
  -6  10   8      449.10      440.03     12.30 o 
  -5  10   8      955.79      884.31     15.73 o 
  -4  10   8     1727.84     1669.56     19.74 o 
  -3  10   8       20.25       13.50      4.64 o 
  -2  10   8       17.32        9.43      5.06 o 
  -1  10   8       65.08       58.30      4.46 o 
   0  10   8     1167.62     1151.28     12.01 o 
   1  10   8     2100.43     1870.35     15.70 o 
   2  10   8      145.79      173.64      5.66 o 
   3  10   8      839.06      752.42     12.40 o 
   4  10   8        0.91       -3.25      6.04 o 
   5  10   8      216.09      207.39      9.78 o 
   6  10   8      142.96      116.74     11.32 o 
   7  10   8       62.71       26.91     11.49 o 
   8  10   8      578.41      551.19     19.70 o 
  -9  11   8        6.42        4.68     13.05 o 
  -8  11   8       18.11        8.35     11.83 o 
  -7  11   8     1032.79     1075.48     18.30 o 
  -6  11   8       91.29       93.74      9.54 o 
  -5  11   8        2.09       11.05      7.23 o 
  -4  11   8     1838.42     1841.67     21.42 o 
  -3  11   8     2590.86     2463.14     23.05 o 
  -2  11   8      118.05      128.81      6.20 o 
  -1  11   8      701.73      645.59      9.27 o 
   0  11   8     4986.36     4668.23     34.97 o 
   1  11   8      334.92      359.39      6.99 o 
   2  11   8      489.37      474.33      8.53 o 
   3  11   8      828.05      842.50     12.17 o 
   4  11   8       12.10       22.28      6.46 o 
   5  11   8        2.96        7.22      8.42 o 
   6  11   8       57.58       84.49     10.90 o 
   7  11   8       23.04        2.72     11.37 o 
   8  11   8      107.33      138.67     15.48 o 
  -8  12   8       42.74       46.31     13.96 o 
  -7  12   8      191.91      186.57     15.90 o 
  -6  12   8     2393.79     2394.54     30.19 o 
  -5  12   8      404.13      444.93     11.22 o 
  -4  12   8       36.63       39.27      7.40 o 
  -3  12   8      188.37      194.77      7.63 o 
  -2  12   8        2.23        0.22      5.67 o 
  -1  12   8     1715.12     1641.63     16.70 o 
   0  12   8       15.97       12.31      3.99 o 
   1  12   8       17.62       17.45      4.70 o 
   2  12   8      368.62      387.36      8.16 o 
   3  12   8      969.59      928.72     19.47 o 
   4  12   8      974.69      887.66     19.97 o 
   5  12   8      785.76      755.09     16.62 o 
   6  12   8      603.97      638.45     18.30 o 
   7  12   8        6.80       14.00     11.95 o 
   8  12   8      906.67      839.81     23.99 o 
  -8  13   8       30.30       19.87     14.03 o 
  -7  13   8       52.83       67.22     10.84 o 
  -6  13   8      137.93      146.76     10.93 o 
  -5  13   8     3728.23     3647.16     36.41 o 
  -4  13   8       12.00       -3.63      7.17 o 
  -3  13   8       31.53       40.69      6.69 o 
  -2  13   8     3559.21     3471.93     30.85 o 
  -1  13   8      968.07      896.57     12.77 o 
   0  13   8       16.52       16.37      4.50 o 
   1  13   8      163.89      152.72      5.69 o 
   2  13   8     1517.03     1436.31     19.95 o 
   3  13   8      236.77      230.53      9.19 o 
   4  13   8       53.62       54.16      9.11 o 
   5  13   8     1199.60     1192.40     33.02 o 
   6  13   8      529.89      526.58     18.60 o 
   7  13   8       12.27        6.39     12.62 o 
   8  13   8       21.88       17.96     13.73 o 
  -8  14   8      779.66      792.37     24.75 o 
  -7  14   8       41.10       56.03     11.35 o 
  -6  14   8       55.28       46.83      9.72 o 
  -5  14   8      175.64      172.97     12.95 o 
  -4  14   8       16.91       23.44      8.34 o 
  -3  14   8      613.38      596.58     12.04 o 
  -2  14   8      350.21      359.97      9.47 o 
  -1  14   8     1603.96     1570.85     16.89 o 
   0  14   8      221.03      211.19      6.73 o 
   1  14   8     4133.64     3933.04     29.13 o 
   2  14   8       21.82       25.78      6.96 o 
   3  14   8     2052.05     1927.47     24.28 o 
   4  14   8       92.10      102.14      9.87 o 
   5  14   8      175.10      179.21     13.17 o 
   6  14   8     1280.03     1151.30     31.59 o 
   7  14   8       90.14       86.04     15.43 o 
  -8  15   8       14.05       42.56     17.92 o 
  -7  15   8      838.87      884.77     21.65 o 
  -6  15   8       73.50      100.15     10.41 o 
  -5  15   8      256.66      271.66     11.60 o 
  -4  15   8      559.42      548.11     13.40 o 
  -3  15   8      847.79      884.72     14.54 o 
  -2  15   8      411.49      439.36     11.14 o 
  -1  15   8       48.13       52.43      6.83 o 
   0  15   8     1483.73     1472.85     17.89 o 
   1  15   8        6.34       12.56      5.31 o 
   2  15   8      683.48      677.39     13.95 o 
   3  15   8      474.70      492.35     14.45 o 
   4  15   8      750.66      747.27     18.24 o 
   5  15   8      387.13      339.87     16.17 o 
   6  15   8      272.32      283.31     16.62 o 
   7  15   8      872.46      887.27     33.27 o 
  -7  16   8        5.19       10.10     13.27 o 
  -6  16   8     1253.56     1255.48     21.40 o 
  -5  16   8        7.33       26.17      9.92 o 
  -4  16   8      171.91      207.03     11.21 o 
  -3  16   8      475.53      483.07     12.06 o 
  -2  16   8       19.59       11.21      7.94 o 
  -1  16   8     1283.80     1314.39     17.97 o 
   0  16   8      208.16      207.75      7.98 o 
   1  16   8     1026.37     1032.67     16.12 o 
   2  16   8        3.73       -3.51      8.76 o 
   3  16   8      329.55      320.22     11.92 o 
   4  16   8      647.11      644.30     17.53 o 
   5  16   8     1054.03     1032.23     25.14 o 
   6  16   8      408.88      386.67     19.87 o 
   7  16   8       37.95       63.22     15.59 o 
  -7  17   8      717.13      818.37     21.19 o 
  -6  17   8       11.72       10.54     11.51 o 
  -5  17   8      247.50      244.73     12.49 o 
  -4  17   8      190.17      226.58     12.88 o 
  -3  17   8     1328.60     1267.98     24.43 o 
  -2  17   8      497.39      532.09     12.97 o 
  -1  17   8       88.72       91.19      8.14 o 
   0  17   8     2189.74     2200.75     27.41 o 
   1  17   8      107.59      128.03      8.35 o 
   2  17   8      280.55      260.38     11.74 o 
   3  17   8      224.73      212.65     12.56 o 
   4  17   8      991.31      915.89     31.94 o 
   5  17   8      844.65      784.62     42.68 o 
   6  17   8       95.44      107.08     23.99 o 
  -6  18   8      276.37      292.08     16.53 o 
  -5  18   8        2.05       -6.37     11.44 o 
  -4  18   8      396.82      406.31     18.31 o 
  -3  18   8      887.71      870.19     17.48 o 
  -2  18   8       76.94      100.84      9.93 o 
  -1  18   8     1382.62     1389.75     20.42 o 
   0  18   8        1.21        1.47      8.12 o 
   1  18   8     1608.45     1571.50     22.61 o 
   2  18   8        5.25        6.63     10.10 o 
   3  18   8     1255.76     1254.40     22.94 o 
   4  18   8      132.28      150.55     13.91 o 
   5  18   8       45.18       38.88     23.91 o 
   6  18   8      594.92      622.89     26.08 o 
  -6  19   8      176.39      219.17     15.62 o 
  -5  19   8     1539.30     1655.82     29.27 o 
  -4  19   8        4.45      -12.05     11.16 o 
  -3  19   8       11.04        7.64      9.91 o 
  -2  19   8     1263.41     1306.29     21.04 o 
  -1  19   8     1162.18     1130.78     22.47 o 
   0  19   8       73.64       75.82      8.82 o 
   1  19   8      151.85      172.58     12.51 o 
   2  19   8     2447.20     2510.60     33.71 o 
   3  19   8      161.62      174.38     12.82 o 
   4  19   8       68.81       78.79     14.08 o 
   5  19   8     1203.39     1202.11     31.59 o 
  -5  20   8        0.64      -21.66     14.49 o 
  -4  20   8      151.40      146.21     14.47 o 
  -3  20   8      127.38      142.35     11.56 o 
  -2  20   8      182.33      178.95     11.72 o 
  -1  20   8     1590.49     1658.12     22.27 o 
   0  20   8       12.93        9.39     10.26 o 
   1  20   8      963.62      969.15     26.49 o 
   2  20   8      176.46      184.94     12.47 o 
   3  20   8       26.92       22.32     12.47 o 
   4  20   8      195.37      196.92     19.26 o 
   5  20   8       85.48      136.09     18.60 o 
  -5  21   8       58.05       57.72     15.94 o 
  -4  21   8       40.51       53.67     14.56 o 
  -3  21   8      946.14      931.50     20.80 o 
  -2  21   8       45.06       38.89     11.77 o 
  -1  21   8        5.00        3.58      9.53 o 
   0  21   8      820.85      828.13     21.28 o 
   1  21   8      772.70      756.58     24.04 o 
   2  21   8       42.50       32.78     15.80 o 
   3  21   8       67.56       53.31     12.56 o 
   4  21   8     1014.52     1041.38     35.87 o 
  -4  22   8      670.51      738.57     23.93 o 
  -3  22   8      498.89      511.81     16.41 o 
  -2  22   8        4.70        2.39     11.89 o 
  -1  22   8      331.44      351.82     13.23 o 
   0  22   8        3.89       11.62     13.71 o 
   1  22   8      621.30      621.57     26.41 o 
   2  22   8       67.32       66.94     16.40 o 
   3  22   8       38.73       12.71     13.71 o 
  -3  23   8        2.68        1.05     14.19 o 
  -2  23   8        2.39      -13.30     14.81 o 
  -1  23   8      289.82      264.37     15.70 o 
   0  23   8       19.46       -6.08     17.35 o 
   1  23   8      108.83      126.08     21.27 o 
   2  23   8      271.10      288.25     21.43 o 
   0  24   8        6.18        4.27     18.09 o 
  -9   1   9        5.65       10.22     10.60 o 
  -8   1   9      124.12      147.63     12.73 o 
  -7   1   9       90.25       83.32     11.28 o 
  -6   1   9       82.77       78.48      8.21 o 
  -5   1   9      123.00      115.09      7.80 o 
  -4   1   9      889.76      820.91     11.86 o 
  -3   1   9      231.30      213.45      6.90 o 
  -2   1   9      209.28      197.07      6.29 o 
  -1   1   9     1400.40     1293.86     10.02 o 
   0   1   9     1284.71     1252.11      9.34 o 
   1   1   9      290.18      280.83      4.63 o 
   2   1   9      180.31      190.72      4.46 o 
   3   1   9      423.84      361.33      6.88 o 
   4   1   9        4.06        4.44      5.67 o 
   5   1   9      633.98      524.14     11.73 o 
   6   1   9       37.56       27.33      9.06 o 
   7   1   9      241.70      224.93     13.32 o 
   8   1   9        0.95       17.92     12.16 o 
   9   1   9       37.18       54.33     14.66 o 
 -10   2   9        2.57        4.07     21.85 o 
  -9   2   9       80.96       84.46     14.66 o 
  -8   2   9        1.68        7.22     14.89 o 
  -7   2   9      125.00      116.11      9.13 o 
  -6   2   9       10.37        5.25      7.05 o 
  -5   2   9       84.07       87.47      6.62 o 
  -4   2   9       38.38       31.73      5.11 o 
  -3   2   9      415.49      389.63      7.82 o 
  -2   2   9      245.13      254.08      5.55 o 
  -1   2   9      387.97      373.49      4.72 o 
   0   2   9     1632.61     1539.77     10.81 o 
   1   2   9      822.11      780.45      7.38 o 
   2   2   9      765.54      752.76      7.94 o 
   3   2   9     1362.78     1291.09     12.48 o 
   4   2   9      812.19      900.91     15.16 o 
   5   2   9       47.65       38.40      6.97 o 
   6   2   9      334.34      272.48     11.20 o 
   7   2   9     1121.02     1085.35     22.28 o 
   8   2   9      186.69      216.80     14.37 o 
   9   2   9      167.36      156.71     15.19 o 
  -9   3   9       89.68       83.96     15.09 o 
  -8   3   9       13.90        0.45      9.37 o 
  -7   3   9       62.70       46.32      8.12 o 
  -6   3   9      592.72      561.95     12.15 o 
  -5   3   9       29.88       36.16      6.11 o 
  -4   3   9      180.03      193.43      6.94 o 
  -3   3   9      395.75      362.24      6.60 o 
  -2   3   9     2426.55     2382.32     17.87 o 
  -1   3   9      475.10      415.52      5.35 o 
   0   3   9      197.68      191.95      4.03 o 
   1   3   9     2962.40     2928.60     18.49 o 
   2   3   9      262.53      236.35      4.69 o 
   3   3   9     2163.13     2134.33     18.51 o 
   4   3   9      758.61      781.78     12.40 o 
   5   3   9      887.30      761.71     13.85 o 
   6   3   9      522.20      498.33     14.45 o 
   7   3   9        9.79       34.25     11.30 o 
   8   3   9      186.90      189.50     14.02 o 
   9   3   9        0.72       30.78     13.70 o 
  -9   4   9      259.44      304.08     18.73 o 
  -8   4   9        4.43       -0.08      9.01 o 
  -7   4   9      366.52      381.24     11.09 o 
  -6   4   9       19.91       16.65      7.61 o 
  -5   4   9      788.98      755.11     12.55 o 
  -4   4   9      443.53      457.55     10.44 o 
  -3   4   9       44.66       43.39      4.80 o 
  -2   4   9     2517.85     2402.79     19.85 o 
  -1   4   9      762.42      712.45      7.21 o 
   0   4   9      400.64      386.06      5.24 o 
   1   4   9       32.70       25.19      3.09 o 
   2   4   9     1112.79     1084.60     10.50 o 
   3   4   9     3043.89     2931.27     24.28 o 
   4   4   9     3472.21     3255.85     27.86 o 
   5   4   9     3116.60     2898.15     30.97 o 
   6   4   9     1047.55     1153.44     22.98 o 
   7   4   9      509.14      483.42     15.81 o 
   8   4   9       42.38       12.48     14.32 o 
   9   4   9     1527.82     1497.23     32.01 o 
  -9   5   9      356.11      383.63     18.72 o 
  -8   5   9      172.16      216.43     11.94 o 
  -7   5   9       44.32       55.87      8.55 o 
  -6   5   9     1143.34     1132.15     16.76 o 
  -5   5   9      176.74      164.32      7.51 o 
  -4   5   9     4491.39     4338.69     38.77 o 
  -3   5   9     1707.44     1652.73     17.07 o 
  -2   5   9     1114.21     1093.75     10.97 o 
  -1   5   9     2152.59     2059.04     14.49 o 
   0   5   9      169.60      153.53      4.33 o 
   1   5   9     7749.13     7510.52     44.20 o 
   2   5   9     1206.99     1188.20     10.93 o 
   3   5   9      131.64      134.76      5.84 o 
   4   5   9      802.71      813.29     17.85 o 
   5   5   9      720.25      748.55     14.71 o 
   6   5   9      244.35      249.26     10.84 o 
   7   5   9       13.02       32.26     11.37 o 
   8   5   9      601.51      583.40     18.77 o 
   9   5   9       49.26      108.24     14.75 o 
  -9   6   9      402.81      426.95     24.42 o 
  -8   6   9        7.96       12.29     10.56 o 
  -7   6   9      933.19      965.37     16.41 o 
  -6   6   9       95.46      113.39      9.41 o 
  -5   6   9      702.57      695.29     13.02 o 
  -4   6   9      371.32      372.91      8.47 o 
  -3   6   9      862.13      746.48     12.78 o 
  -2   6   9       45.75       43.73      4.28 o 
  -1   6   9      612.56      624.74      9.22 o 
   0   6   9     2001.24     1989.84     13.88 o 
   1   6   9     1037.37     1002.28     10.51 o 
   2   6   9     2033.84     1968.67     15.10 o 
   3   6   9     1260.41     1176.45     16.00 o 
   4   6   9     2942.99     2998.45     26.09 o 
   5   6   9       32.71       40.06      7.87 o 
   6   6   9     1161.87     1075.19     19.58 o 
   7   6   9     2045.28     1979.21     35.23 o 
   8   6   9     1108.67     1152.92     24.80 o 
   9   6   9      841.32      809.01     32.28 o 
  -9   7   9      263.84      250.35     23.04 o 
  -8   7   9      669.69      678.26     16.86 o 
  -7   7   9      937.66      880.94     15.46 o 
  -6   7   9      792.42      783.55     14.92 o 
  -5   7   9      100.67      113.78      7.76 o 
  -4   7   9     5061.88     4692.67     39.32 o 
  -3   7   9      709.02      640.10     10.67 o 
  -2   7   9     1536.83     1579.00     14.76 o 
  -1   7   9     7804.82     7288.05     47.56 o 
   0   7   9      930.62      933.48      8.56 o 
   1   7   9     5471.47     5434.50     37.37 o 
   2   7   9      510.83      487.82      7.22 o 
   3   7   9     9819.92     9376.03     77.08 o 
   4   7   9     1851.01     1855.06     18.64 o 
   5   7   9       29.81       23.86      8.33 o 
   6   7   9     2845.23     2744.78     32.40 o 
   7   7   9      107.04      135.81     13.22 o 
   8   7   9       94.51       66.56     13.11 o 
   9   7   9      156.60      159.68     16.80 o 
  -9   8   9      380.26      378.37     19.83 o 
  -8   8   9        3.14       10.96     11.80 o 
  -7   8   9      441.11      440.56     14.98 o 
  -6   8   9       81.04      121.66      8.88 o 
  -5   8   9      303.87      273.37     10.68 o 
  -4   8   9      679.53      651.00     14.55 o 
  -3   8   9      108.15      139.55      6.41 o 
  -2   8   9      236.08      234.40      6.48 o 
  -1   8   9      862.86      813.86      9.63 o 
   0   8   9     1772.05     1656.76     13.01 o 
   1   8   9      784.70      747.05      8.86 o 
   2   8   9      564.27      562.85      7.82 o 
   3   8   9      851.67      858.98     12.09 o 
   4   8   9     4864.39     4825.77     41.13 o 
   5   8   9      475.76      459.71     12.51 o 
   6   8   9     2163.21     2025.89     28.12 o 
   7   8   9     1805.00     1739.17     29.25 o 
   8   8   9      811.54      855.25     31.56 o 
  -9   9   9      615.81      641.11     21.61 o 
  -8   9   9       91.48       85.85     11.65 o 
  -7   9   9      194.19      169.28     10.03 o 
  -6   9   9     2973.55     2926.58     30.83 o 
  -5   9   9      372.01      348.16     10.19 o 
  -4   9   9     4071.43     3962.75     34.51 o 
  -3   9   9     1770.31     1699.64     18.84 o 
  -2   9   9     6108.01     5838.99     52.14 o 
  -1   9   9     2658.30     2404.59     20.52 o 
   0   9   9      601.89      541.03      8.94 o 
   1   9   9     9687.64     9509.84     62.26 o 
   2   9   9       29.00       25.43      3.82 o 
   3   9   9      556.73      575.17     10.43 o 
   4   9   9     3390.86     3391.80     30.95 o 
   5   9   9     1559.90     1534.73     22.54 o 
   6   9   9      700.53      715.79     18.00 o 
   7   9   9       22.50       61.03     12.42 o 
   8   9   9     1417.02     1502.65     30.41 o 
  -9  10   9      392.20      460.20     27.73 o 
  -8  10   9       84.42      105.07     12.65 o 
  -7  10   9      286.21      311.06     11.52 o 
  -6  10   9        1.47       24.92      8.19 o 
  -5  10   9      855.89      854.55     15.99 o 
  -4  10   9       55.95       89.06      7.23 o 
  -3  10   9      122.45       88.22      5.33 o 
  -2  10   9       88.77      124.25      6.29 o 
  -1  10   9     1535.87     1351.20     15.30 o 
   0  10   9       63.05       74.38      4.74 o 
   1  10   9      559.04      629.44      9.00 o 
   2  10   9     2078.23     1934.39     18.51 o 
   3  10   9      569.32      565.78     11.11 o 
   4  10   9     4100.09     4001.49     37.38 o 
   5  10   9     1183.96     1142.65     19.54 o 
   6  10   9     2114.87     2082.77     46.96 o 
   7  10   9     1752.98     1712.19     28.67 o 
   8  10   9      373.24      316.48     17.84 o 
  -8  11   9      114.12      152.82     13.48 o 
  -7  11   9      353.39      328.72     12.18 o 
  -6  11   9      118.01       91.32      9.46 o 
  -5  11   9      177.45      155.99      8.81 o 
  -4  11   9     4040.13     3897.64     47.38 o 
  -3  11   9      427.04      406.46      9.02 o 
  -2  11   9     1032.30     1063.22     13.70 o 
  -1  11   9     3623.68     3517.95     28.36 o 
   0  11   9     3101.24     2845.58     23.76 o 
   1  11   9     9816.84     9481.70     62.98 o 
   2  11   9     1321.15     1253.22     16.63 o 
   3  11   9     2100.75     1949.85     21.59 o 
   4  11   9      902.51      928.41     15.69 o 
   5  11   9      241.37      244.57     12.93 o 
   6  11   9     1121.89     1074.47     30.40 o 
   7  11   9       15.38       37.05     12.59 o 
   8  11   9      213.99      181.58     17.15 o 
  -8  12   9       49.74        9.36     13.97 o 
  -7  12   9      709.59      743.47     16.97 o 
  -6  12   9      130.41      175.30     11.26 o 
  -5  12   9       89.12      100.12      8.72 o 
  -4  12   9      708.64      751.11     14.21 o 
  -3  12   9      228.27      218.40      7.79 o 
  -2  12   9       51.58       66.80      6.40 o 
  -1  12   9      178.96      184.08      6.85 o 
   0  12   9     2478.83     2456.70     23.33 o 
   1  12   9      978.73      807.14     10.64 o 
   2  12   9      106.10       94.68      6.98 o 
   3  12   9       22.41       13.94      7.16 o 
   4  12   9     3188.22     3181.91     37.35 o 
   5  12   9      116.60       77.96     12.63 o 
   6  12   9      427.02      410.61     15.52 o 
   7  12   9      808.67      787.93     25.37 o 
   8  12   9     1361.13     1444.51     39.44 o 
  -8  13   9      157.19      157.82     19.12 o 
  -7  13   9      562.73      528.03     16.25 o 
  -6  13   9      706.43      729.69     18.37 o 
  -5  13   9       25.02       22.83      8.52 o 
  -4  13   9     2855.28     2820.76     30.25 o 
  -3  13   9      130.19      134.59      7.38 o 
  -2  13   9     1231.92     1127.30     15.50 o 
  -1  13   9     1105.48     1006.79     13.37 o 
   0  13   9      494.63      409.65      8.18 o 
   1  13   9      921.71      997.47     11.71 o 
   2  13   9       16.44       10.31      6.82 o 
   3  13   9      773.54      766.51     19.26 o 
   4  13   9      416.27      426.74     17.19 o 
   5  13   9       10.29       -1.59     12.14 o 
   6  13   9      692.41      736.42     22.63 o 
   7  13   9      154.77      169.23     16.23 o 
  -8  14   9        4.32        7.80     22.43 o 
  -7  14   9      161.63      173.98     13.73 o 
  -6  14   9       15.28        5.86      9.59 o 
  -5  14   9      486.29      458.19     15.79 o 
  -4  14   9      108.18      140.78      9.62 o 
  -3  14   9       37.49       22.57      7.20 o 
  -2  14   9      234.89      227.20      8.81 o 
  -1  14   9      639.59      518.79     12.56 o 
   0  14   9       82.03       69.41      6.24 o 
   1  14   9        5.04       15.55      5.40 o 
   2  14   9      112.51      126.42      8.44 o 
   3  14   9      155.26      142.25      9.63 o 
   4  14   9      998.43      956.42     20.39 o 
   5  14   9      258.02      265.39     15.40 o 
   6  14   9      623.39      593.82     20.13 o 
   7  14   9     1351.17     1388.87     30.23 o 
  -7  15   9       25.58        3.80     12.81 o 
  -6  15   9       42.74       30.19     10.65 o 
  -5  15   9      714.02      728.12     16.70 o 
  -4  15   9      246.65      236.01     11.01 o 
  -3  15   9       64.94       56.89      8.35 o 
  -2  15   9      873.44      904.55     15.81 o 
  -1  15   9      150.68      128.47      8.10 o 
   0  15   9      112.18       97.92      7.64 o 
   1  15   9     3454.32     3355.25     35.78 o 
   2  15   9      131.08      146.99      9.08 o 
   3  15   9       18.29       19.00      9.22 o 
   4  15   9     1007.66      959.40     20.50 o 
   5  15   9      136.31      137.42     15.04 o 
   6  15   9      209.84      235.02     18.49 o 
   7  15   9      169.67      142.54     16.97 o 
  -7  16   9       79.23       60.94     14.57 o 
  -6  16   9       56.43       75.96     11.82 o 
  -5  16   9       36.25       24.44     10.33 o 
  -4  16   9      158.22      161.79     11.26 o 
  -3  16   9       35.02       34.58      9.80 o 
  -2  16   9      133.24      117.00      9.21 o 
  -1  16   9        4.67        2.19      7.07 o 
   0  16   9       14.41        5.91      7.04 o 
   1  16   9      301.27      273.15      8.92 o 
   2  16   9       47.14       28.87      9.05 o 
   3  16   9       59.64       33.26      8.14 o 
   4  16   9      618.59      612.93     17.90 o 
   5  16   9      314.23      284.21     17.04 o 
   6  16   9      284.72      352.80     21.58 o 
  -6  17   9      136.36      141.97     13.33 o 
  -5  17   9      177.52      153.95     12.39 o 
  -4  17   9     1038.55      996.11     20.76 o 
  -3  17   9      400.00      449.17     13.03 o 
  -2  17   9      130.20      112.24      9.96 o 
  -1  17   9       60.28       76.16      8.59 o 
   0  17   9       92.49      122.53      8.85 o 
   1  17   9      167.57      166.47     12.21 o 
   2  17   9      281.63      320.94     24.70 o 
   3  17   9        8.65       -9.76     10.65 o 
   4  17   9       81.91      101.93     13.27 o 
   5  17   9      359.61      337.17     18.11 o 
   6  17   9      157.36      154.65     20.31 o 
  -6  18   9        3.03        8.91     13.35 o 
  -5  18   9      149.10      165.15     14.42 o 
  -4  18   9       72.79       85.57     12.16 o 
  -3  18   9      113.05      137.45     10.95 o 
  -2  18   9      462.79      492.96     15.30 o 
  -1  18   9       43.36       29.47      8.92 o 
   0  18   9       10.55       15.44      8.57 o 
   1  18   9      388.75      345.83     15.64 o 
   2  18   9      910.81      879.38     19.78 o 
   3  18   9      115.84      145.51     12.45 o 
   4  18   9      625.15      597.83     19.69 o 
   5  18   9       16.00       31.64     16.72 o 
  -5  19   9      464.79      478.15     18.05 o 
  -4  19   9      154.39      146.45     14.38 o 
  -3  19   9        5.60      -12.01     10.00 o 
  -2  19   9       42.17       37.92     10.43 o 
  -1  19   9       13.31       14.67      9.25 o 
   0  19   9       55.66       35.52      9.13 o 
   1  19   9      467.17      425.34     16.79 o 
   2  19   9      209.91      230.62     16.48 o 
   3  19   9       93.80       76.76     16.94 o 
   4  19   9      278.93      259.65     20.55 o 
   5  19   9        3.65      -11.75     21.21 o 
  -5  20   9      129.04      133.77     18.76 o 
  -4  20   9       20.08       31.20     13.84 o 
  -3  20   9      475.97      534.38     15.77 o 
  -2  20   9      196.71      207.48     12.20 o 
  -1  20   9      170.24      228.34     11.18 o 
   0  20   9      837.40      846.86     20.10 o 
   1  20   9        1.51        3.57     13.75 o 
   2  20   9      373.54      392.97     19.12 o 
   3  20   9      320.20      277.40     14.64 o 
   4  20   9      136.83      186.23     15.85 o 
  -4  21   9       25.90       -7.97     15.09 o 
  -3  21   9       55.13       65.96     12.44 o 
  -2  21   9      257.83      261.10     14.05 o 
  -1  21   9       67.53       87.09     11.10 o 
   0  21   9      177.02      208.09     15.67 o 
   1  21   9      135.74       97.25     18.54 o 
   2  21   9      115.39       98.08     16.43 o 
   3  21   9      399.29      410.42     25.36 o 
  -3  22   9      712.69      775.32     23.00 o 
  -2  22   9      925.23     1024.20     29.41 o 
  -1  22   9       29.29       15.11     10.90 o 
   0  22   9      700.38      701.40     35.83 o 
   1  22   9      219.31      168.96     22.12 o 
   2  22   9     1350.53     1371.98     36.07 o 
  -1  23   9        8.67      -16.06     14.65 o 
   0  23   9       24.86       13.98     18.50 o 
   1  23   9       18.69       39.14     34.09 o 
  -9   0  10       71.26       76.95     18.97 o 
  -8   0  10       55.59       89.87     18.81 o 
  -7   0  10      163.54      195.86     19.75 o 
  -6   0  10      976.74      984.58     25.34 o 
  -5   0  10     2953.75     2898.11     44.13 o 
  -4   0  10       61.44       87.28      9.65 o 
  -3   0  10      621.54      623.35     15.01 o 
  -2   0  10     5885.89     5861.97     63.27 o 
  -1   0  10     1971.23     1901.65     22.24 o 
   0   0  10      352.64      387.51     10.35 o 
   1   0  10     9581.41     9235.66     74.16 o 
   2   0  10     2321.10     2260.33     24.90 o 
   3   0  10     5562.63     5487.73     56.52 o 
   4   0  10      529.10      618.72     16.24 o 
   5   0  10     1603.18     1582.47     25.76 o 
   6   0  10      507.03      521.10     20.33 o 
   7   0  10      240.40      262.38     25.42 o 
   8   0  10     1762.01     1646.64     41.32 o 
   9   0  10      133.01      242.11     24.45 o 
  -9   1  10      265.34      253.53     14.78 o 
  -8   1  10       75.27       67.86     11.89 o 
  -7   1  10     3047.80     3128.26     46.73 o 
  -6   1  10       17.04       16.26      8.98 o 
  -5   1  10     5115.93     4858.31     47.33 o 
  -4   1  10      759.77      699.97     12.18 o 
  -3   1  10     1263.74     1176.98     13.49 o 
  -2   1  10      499.92      466.18      9.14 o 
  -1   1  10      654.06      671.90      8.27 o 
   0   1  10     3789.10     3629.67     22.44 o 
   1   1  10     1009.11     1028.15     10.58 o 
   2   1  10      789.79      787.14      9.37 o 
   3   1  10       47.05       38.37      4.48 o 
   4   1  10     3870.17     4017.74     34.53 o 
   5   1  10      385.04      333.75      9.12 o 
   6   1  10     3096.63     2990.38     38.44 o 
   7   1  10     1182.65     1204.15     24.45 o 
   8   1  10     1522.30     1465.52     31.05 o 
   9   1  10     1554.50     1571.85     30.25 o 
  -9   2  10        8.41       22.74     17.23 o 
  -8   2  10       13.05       21.88     11.34 o 
  -7   2  10      617.16      668.91     16.31 o 
  -6   2  10      302.78      313.58     12.73 o 
  -5   2  10      118.24      176.26     16.70 o 
  -4   2  10      944.44      879.28     13.59 o 
  -3   2  10      590.75      623.01     10.58 o 
  -2   2  10     2840.54     2903.48     23.30 o 
  -1   2  10     4087.28     3864.84     26.43 o 
   0   2  10     2875.58     2840.76     19.22 o 
   1   2  10     6639.67     6724.59     42.55 o 
   2   2  10     3390.92     3320.41     23.70 o 
   3   2  10     2153.57     2202.67     19.71 o 
   4   2  10     1571.27     1727.38     19.43 o 
   5   2  10      597.22      634.17     13.46 o 
   6   2  10     1942.12     1954.07     26.91 o 
   7   2  10      566.90      585.25     17.67 o 
   8   2  10      616.06      701.69     20.90 o 
   9   2  10      121.20      138.99     15.53 o 
  -9   3  10      677.28      697.61     30.72 o 
  -8   3  10       70.90       76.34     12.01 o 
  -7   3  10      308.97      318.78     14.23 o 
  -6   3  10        1.91       -8.91      7.71 o 
  -5   3  10     7317.05     6883.73     58.39 o 
  -4   3  10      188.54      178.70      7.75 o 
  -3   3  10      243.09      223.76      6.58 o 
  -2   3  10     2395.11     2269.37     18.86 o 
  -1   3  10     2069.96     2035.29     16.31 o 
   0   3  10      343.22      341.78      5.47 o 
   1   3  10      496.46      405.95      6.92 o 
   2   3  10     1472.19     1474.87     12.88 o 
   3   3  10      559.94      552.78      8.60 o 
   4   3  10     1589.97     1631.11     18.83 o 
   5   3  10      650.30      654.18     13.63 o 
   6   3  10     3840.93     3715.96     48.19 o 
   7   3  10      432.64      508.05     16.96 o 
   8   3  10      895.86      896.79     23.19 o 
   9   3  10     1156.67     1080.57     28.51 o 
  -9   4  10      144.60      145.28     20.02 o 
  -8   4  10        2.92        5.78      9.04 o 
  -7   4  10      545.55      531.45     13.52 o 
  -6   4  10       54.55       49.01      7.87 o 
  -5   4  10     2950.49     2831.43     27.92 o 
  -4   4  10     1116.95     1049.79     14.44 o 
  -3   4  10      198.03      199.28      6.64 o 
  -2   4  10     4153.61     4139.65     32.93 o 
  -1   4  10     2681.23     2421.84     18.46 o 
   0   4  10     1921.25     1995.18     14.67 o 
   1   4  10    10817.87    10480.63     60.66 o 
   2   4  10     1206.01     1098.96     10.84 o 
   3   4  10     6429.52     6099.57     45.91 o 
   4   4  10      916.21      984.63     13.07 o 
   5   4  10      677.91      655.88     21.29 o 
   6   4  10     1531.48     1513.72     22.84 o 
   7   4  10       96.46       87.58     12.55 o 
   8   4  10     1156.40     1188.51     25.90 o 
  -9   5  10       22.55       15.82     14.23 o 
  -8   5  10       73.75      104.40      9.49 o 
  -7   5  10     1739.61     1660.44     22.76 o 
  -6   5  10      169.90      162.81      9.60 o 
  -5   5  10      944.82      904.81     17.77 o 
  -4   5  10     1027.61      986.24     13.50 o 
  -3   5  10       14.84       12.14      5.26 o 
  -2   5  10      315.46      321.36      7.95 o 
  -1   5  10       37.86       41.72      4.27 o 
   0   5  10     1236.27     1091.52     10.59 o 
   1   5  10     2552.11     2430.08     18.49 o 
   2   5  10      543.23      535.84      8.08 o 
   3   5  10       21.71       16.42      5.36 o 
   4   5  10     1660.91     1737.15     23.94 o 
   5   5  10       40.88       46.86      8.96 o 
   6   5  10     1304.58     1235.85     21.80 o 
   7   5  10      424.79      467.75     16.80 o 
   8   5  10     1304.41     1260.04     31.38 o 
  -9   6  10       39.11       41.38     19.69 o 
  -8   6  10      238.76      221.18     13.95 o 
  -7   6  10      232.93      244.55     11.05 o 
  -6   6  10      893.43      853.10     15.84 o 
  -5   6  10     1163.91     1111.31     15.86 o 
  -4   6  10       12.09       14.30      6.00 o 
  -3   6  10      154.44      174.79      6.75 o 
  -2   6  10     3742.17     3608.05     27.11 o 
  -1   6  10     1791.20     1686.94     14.67 o 
   0   6  10      386.16      394.74      6.76 o 
   1   6  10     5541.15     5437.64     40.45 o 
   2   6  10     1968.83     2010.09     17.76 o 
   3   6  10      659.78      683.97     11.00 o 
   4   6  10     2093.77     2219.98     22.35 o 
   5   6  10      204.74      231.30     10.89 o 
   6   6  10      672.99      720.33     18.17 o 
   7   6  10       27.55       26.37     12.50 o 
   8   6  10      582.38      591.33     21.63 o 
  -9   7  10      172.30      161.67     22.21 o 
  -8   7  10       18.10       11.90      9.77 o 
  -7   7  10      437.19      448.96     13.12 o 
  -6   7  10       67.75       62.33      8.79 o 
  -5   7  10      735.14      674.43     13.55 o 
  -4   7  10        0.72        0.16      5.94 o 
  -3   7  10       85.25      113.11      6.56 o 
  -2   7  10        0.52       -7.12      4.64 o 
  -1   7  10       58.17       51.77      5.19 o 
   0   7  10      663.81      595.91      7.72 o 
   1   7  10      452.69      410.85      7.37 o 
   2   7  10      209.78      226.50      6.68 o 
   3   7  10      604.84      574.59     10.56 o 
   4   7  10        5.61       15.40      5.89 o 
   5   7  10       33.45       31.38      9.14 o 
   6   7  10     1025.39     1027.92     20.64 o 
   7   7  10       48.68       34.62     12.63 o 
   8   7  10      665.36      644.95     19.99 o 
  -9   8  10       29.55       43.84     16.77 o 
  -8   8  10      111.04      104.43     12.95 o 
  -7   8  10     1095.85     1080.90     17.99 o 
  -6   8  10      117.23      129.78      9.56 o 
  -5   8  10      448.78      432.66     11.65 o 
  -4   8  10      356.96      293.23      8.54 o 
  -3   8  10       85.51       80.82      6.52 o 
  -2   8  10      663.66      662.01     10.39 o 
  -1   8  10     2777.48     2542.32     20.89 o 
   0   8  10      455.58      454.45      7.42 o 
   1   8  10     2256.88     2170.15     17.27 o 
   2   8  10      169.34      165.41      6.19 o 
   3   8  10      600.42      659.55     11.78 o 
   4   8  10      193.25      193.34      7.41 o 
   5   8  10      174.37      190.96     13.34 o 
   6   8  10      652.35      614.32     16.85 o 
   7   8  10        3.89        0.19     11.39 o 
   8   8  10        1.28       13.71     19.77 o 
  -8   9  10      137.03      147.80     13.36 o 
  -7   9  10       54.92       58.51      9.85 o 
  -6   9  10      594.65      563.46     14.17 o 
  -5   9  10      813.05      737.80     15.34 o 
  -4   9  10       80.98       83.70      7.25 o 
  -3   9  10     1724.45     1614.22     18.77 o 
  -2   9  10       60.08       54.74      5.73 o 
  -1   9  10      233.78      249.34      7.36 o 
   0   9  10      927.85      883.32      9.98 o 
   1   9  10       56.71       44.65      4.76 o 
   2   9  10     1613.66     1499.27     18.22 o 
   3   9  10      370.29      382.11      9.70 o 
   4   9  10      118.65      103.90      7.26 o 
   5   9  10      116.73      125.48     11.08 o 
   6   9  10      453.62      432.06     14.70 o 
   7   9  10      105.96      107.59     13.33 o 
   8   9  10      385.98      404.13     21.31 o 
  -8  10  10        1.44      -17.93     12.32 o 
  -7  10  10       85.33       90.41     10.56 o 
  -6  10  10        1.16        2.59      8.50 o 
  -5  10  10     1273.26     1226.09     17.17 o 
  -4  10  10      470.90      476.71     10.67 o 
  -3  10  10       18.63       26.14      5.62 o 
  -2  10  10        0.69        1.81      4.50 o 
  -1  10  10      329.90      327.94      7.49 o 
   0  10  10       60.15       57.96      5.48 o 
   1  10  10      713.85      746.03      9.66 o 
   2  10  10      452.95      466.69      9.10 o 
   3  10  10       26.02       24.61      6.97 o 
   4  10  10      494.10      545.49     12.76 o 
   5  10  10      279.07      225.36     12.43 o 
   6  10  10        5.21        8.66     12.16 o 
   7  10  10      605.22      607.48     18.53 o 
   8  10  10        0.90      -30.11     15.06 o 
  -8  11  10      177.56      186.59     14.46 o 
  -7  11  10      485.47      445.49     13.58 o 
  -6  11  10       63.59       85.93     10.19 o 
  -5  11  10      368.44      362.88     10.66 o 
  -4  11  10      181.49      182.74      9.08 o 
  -3  11  10       34.56       38.80      6.02 o 
  -2  11  10     2994.75     2823.36     26.42 o 
  -1  11  10      336.10      302.79      8.38 o 
   0  11  10       39.00       39.25      5.03 o 
   1  11  10        3.93        2.26      3.48 o 
   2  11  10     1731.77     1653.40     18.75 o 
   3  11  10       14.99       19.81      7.10 o 
   4  11  10       27.61       10.47      8.55 o 
   5  11  10      248.49      229.78     14.91 o 
   6  11  10       10.57       20.57     13.30 o 
   7  11  10        8.89       17.12     13.64 o 
  -8  12  10     1656.34     1652.69     54.26 o 
  -7  12  10      271.11      252.74     13.45 o 
  -6  12  10      424.02      477.13     13.62 o 
  -5  12  10      362.08      355.04     10.66 o 
  -4  12  10      493.31      517.31     13.21 o 
  -3  12  10      371.20      373.79      9.66 o 
  -2  12  10       57.74       57.96      6.84 o 
  -1  12  10      687.96      603.91     11.41 o 
   0  12  10      356.44      368.15      8.85 o 
   1  12  10       15.42       12.27      5.09 o 
   2  12  10      462.56      468.69     10.64 o 
   3  12  10     1033.59      965.62     17.07 o 
   4  12  10       41.74       40.86     10.14 o 
   5  12  10      919.86      945.57     26.42 o 
   6  12  10       60.16       65.22     14.44 o 
   7  12  10      214.28      221.10     17.51 o 
  -8  13  10       61.41       70.01     18.98 o 
  -7  13  10      400.86      457.18     15.41 o 
  -6  13  10      408.09      405.55     13.72 o 
  -5  13  10      101.11       79.25      9.79 o 
  -4  13  10      814.91      822.91     15.99 o 
  -3  13  10     1470.36     1415.07     17.96 o 
  -2  13  10      121.53       98.53     10.42 o 
  -1  13  10      495.09      522.80     11.70 o 
   0  13  10     2320.09     2323.49     22.45 o 
   1  13  10      105.45      118.79      6.35 o 
   2  13  10      673.54      677.31     13.59 o 
   3  13  10      227.25      245.30     10.53 o 
   4  13  10      975.05      921.52     19.84 o 
   5  13  10        5.63       10.66     13.89 o 
   6  13  10        9.98       -8.09     15.25 o 
   7  13  10      731.99      730.83     25.71 o 
  -7  14  10       26.17        8.28     12.05 o 
  -6  14  10      343.31      350.88     13.78 o 
  -5  14  10       12.93       15.81      9.94 o 
  -4  14  10     1103.95     1163.25     19.64 o 
  -3  14  10      246.26      261.42      9.02 o 
  -2  14  10     1984.01     1963.76     22.40 o 
  -1  14  10      831.43      842.69     14.25 o 
   0  14  10        3.96        7.37      4.29 o 
   1  14  10      687.11      719.12     12.81 o 
   2  14  10       24.51       26.85      8.22 o 
   3  14  10      582.25      526.57     14.76 o 
   4  14  10      260.00      256.20     16.42 o 
   5  14  10     1306.66     1235.25     30.60 o 
   6  14  10       32.60       17.64     16.49 o 
   7  14  10      498.33      555.63     21.50 o 
  -7  15  10       14.02       12.24     14.47 o 
  -6  15  10        7.04        6.46     10.99 o 
  -5  15  10      242.48      298.49     12.66 o 
  -4  15  10        0.52        4.73      9.51 o 
  -3  15  10      521.43      522.07     13.19 o 
  -2  15  10      747.88      780.46     15.92 o 
  -1  15  10      518.75      519.14     11.78 o 
   0  15  10      688.50      685.32     12.90 o 
   1  15  10      131.19      121.71      7.93 o 
   2  15  10     2195.90     2171.52     27.91 o 
   3  15  10       43.94       43.30     10.06 o 
   4  15  10     1073.44     1090.95     23.43 o 
   5  15  10      246.91      221.27     24.66 o 
   6  15  10      442.50      474.38     25.61 o 
  -6  16  10      219.14      241.98     13.85 o 
  -5  16  10      126.04      154.26     12.47 o 
  -4  16  10     1277.34     1263.08     22.79 o 
  -3  16  10        3.61       13.16      9.16 o 
  -2  16  10      506.76      514.05     13.71 o 
  -1  16  10       90.69      109.76      9.03 o 
   0  16  10      643.52      652.91     15.33 o 
   1  16  10       82.98       72.58      8.01 o 
   2  16  10      385.57      401.19     12.62 o 
   3  16  10     2734.20     2679.72     64.30 o 
   4  16  10        1.08       11.41     11.67 o 
   5  16  10      576.64      585.12     40.68 o 
   6  16  10      544.93      558.18     24.73 o 
  -6  17  10       17.92        7.26     13.30 o 
  -5  17  10      508.35      516.65     16.41 o 
  -4  17  10        3.23       17.68     11.54 o 
  -3  17  10      395.40      452.77     14.19 o 
  -2  17  10      673.98      694.78     16.22 o 
  -1  17  10     1211.61     1199.33     18.34 o 
   0  17  10      223.95      236.61     10.22 o 
   1  17  10      183.24      228.59     17.67 o 
   2  17  10     1565.86     1506.64     23.48 o 
   3  17  10       18.47       43.04     15.73 o 
   4  17  10      833.76      811.10     22.31 o 
   5  17  10      139.99      164.85     16.92 o 
  -5  18  10        2.56        1.74     13.23 o 
  -4  18  10      531.12      539.39     17.71 o 
  -3  18  10       88.22      104.38     10.89 o 
  -2  18  10      923.12      974.68     26.21 o 
  -1  18  10       73.11       78.03      9.67 o 
   0  18  10      159.90      167.30     10.07 o 
   1  18  10     1216.28     1242.40     30.11 o 
   2  18  10        6.41       -5.66     11.57 o 
   3  18  10      348.79      306.52     14.34 o 
   4  18  10      281.74      308.50     16.26 o 
   5  18  10     1039.75     1052.99     30.39 o 
  -5  19  10        7.95       -4.38     14.84 o 
  -4  19  10      500.31      579.32     19.00 o 
  -3  19  10      549.74      538.95     16.16 o 
  -2  19  10       19.79       21.32     10.85 o 
  -1  19  10       17.72       17.34      9.65 o 
   0  19  10     1379.70     1462.73     31.17 o 
   1  19  10       87.21       66.80     14.89 o 
   2  19  10      123.43      124.65     13.71 o 
   3  19  10        0.56        1.48     13.90 o 
   4  19  10      950.00      951.33     24.49 o 
  -4  20  10      825.89      860.28     35.50 o 
  -3  20  10       34.82       46.45     12.20 o 
  -2  20  10     1041.30     1038.11     21.54 o 
  -1  20  10       80.37       90.26     11.36 o 
   0  20  10       28.84       26.23     13.61 o 
   1  20  10       82.80       83.33     15.67 o 
   2  20  10       13.59        6.12     15.73 o 
   3  20  10      859.31      908.20     21.85 o 
  -3  21  10       12.13       11.78     13.41 o 
  -2  21  10      310.76      357.99     16.18 o 
  -1  21  10      505.89      501.89     14.93 o 
   0  21  10       45.40       60.71     16.14 o 
   1  21  10       66.97       87.77     24.42 o 
   2  21  10      356.78      361.79     25.95 o 
   3  21  10      279.76      288.33     17.62 o 
  -2  22  10      514.60      492.98     17.97 o 
  -1  22  10      132.83      149.22     12.89 o 
   0  22  10      319.33      340.41     22.45 o 
   1  22  10      412.05      412.54     26.25 o 
  -9   1  11       12.20      -16.35     13.49 o 
  -8   1  11       68.74       63.73     12.84 o 
  -7   1  11       19.77       19.27     12.29 o 
  -6   1  11      318.61      286.12     12.19 o 
  -5   1  11      165.82      176.86     10.08 o 
  -4   1  11        8.84        8.82      7.10 o 
  -3   1  11      265.68      269.56      7.67 o 
  -2   1  11      909.75      886.87     12.01 o 
  -1   1  11       52.27       61.26      4.10 o 
   0   1  11       23.68       21.30      4.14 o 
   1   1  11       13.80       20.97      2.94 o 
   2   1  11       60.42       64.11      4.59 o 
   3   1  11       22.22        7.88      4.45 o 
   4   1  11        8.06       -2.58      6.43 o 
   5   1  11      149.53      135.54      8.84 o 
   6   1  11       16.43       27.19     10.30 o 
   7   1  11        1.55      -12.42     13.15 o 
   8   1  11      455.31      510.36     18.65 o 
  -9   2  11       24.60       35.46     14.03 o 
  -8   2  11      125.10      119.37     13.11 o 
  -7   2  11       17.21        4.81      9.92 o 
  -6   2  11       35.23       24.77      9.21 o 
  -5   2  11      851.66      838.08     18.79 o 
  -4   2  11      344.75      324.08     10.42 o 
  -3   2  11      126.48      109.79      6.22 o 
  -2   2  11      523.31      524.61      9.22 o 
  -1   2  11     1635.25     1557.82     14.60 o 
   0   2  11      603.49      611.50      8.36 o 
   1   2  11     1139.00     1060.43     12.05 o 
   2   2  11      279.61      300.74      6.36 o 
   3   2  11     1084.64      960.29     14.76 o 
   4   2  11      242.84      193.33      8.37 o 
   5   2  11      283.01      266.60     10.03 o 
   6   2  11      826.07      851.64     18.27 o 
   7   2  11       11.82       45.76     13.27 o 
   8   2  11       30.73       16.59     14.03 o 
  -9   3  11       20.43       34.76     17.66 o 
  -8   3  11       49.80       65.45     13.85 o 
  -7   3  11      109.91       84.71     10.55 o 
  -6   3  11       10.28        6.16      8.61 o 
  -5   3  11       47.30       46.06      8.30 o 
  -4   3  11      692.29      628.77     12.88 o 
  -3   3  11       69.45       79.21      5.98 o 
  -2   3  11      251.11      261.94      5.99 o 
  -1   3  11      420.12      409.89      7.11 o 
   0   3  11     1786.77     1779.33     15.62 o 
   1   3  11     3278.29     3204.02     24.08 o 
   2   3  11       43.87       43.88      4.68 o 
   3   3  11     2122.26     1895.89     22.29 o 
   4   3  11      327.61      311.68      9.39 o 
   5   3  11      439.53      489.64     11.92 o 
   6   3  11      267.21      279.38     16.98 o 
   7   3  11      102.06       90.66     13.66 o 
   8   3  11        6.85       15.18     14.07 o 
  -9   4  11       14.79       15.50     16.51 o 
  -8   4  11      126.43       94.12     12.13 o 
  -7   4  11      619.10      630.73     21.84 o 
  -6   4  11       30.45       29.70      8.37 o 
  -5   4  11      529.08      524.38     11.83 o 
  -4   4  11      676.67      661.59     12.62 o 
  -3   4  11     1328.02     1302.23     16.17 o 
  -2   4  11       13.43       15.98      4.39 o 
  -1   4  11       58.87       57.05      4.34 o 
   0   4  11      268.25      246.03      6.05 o 
   1   4  11     6051.00     5679.96     39.12 o 
   2   4  11     1068.33      966.09     14.57 o 
   3   4  11      968.48      850.80     12.15 o 
   4   4  11     1426.50     1465.22     20.60 o 
   5   4  11      354.56      388.47     11.52 o 
   6   4  11      344.75      296.08     13.18 o 
   7   4  11      608.11      656.33     19.60 o 
   8   4  11      562.58      608.58     20.42 o 
  -9   5  11        7.76       34.95     18.47 o 
  -8   5  11       18.87       53.16     10.87 o 
  -7   5  11      305.70      303.89     11.91 o 
  -6   5  11      507.82      535.81     13.26 o 
  -5   5  11       54.67       68.60      7.84 o 
  -4   5  11      258.02      271.41     12.74 o 
  -3   5  11      144.50      145.32      7.15 o 
  -2   5  11     3245.28     3036.74     24.67 o 
  -1   5  11      942.94      911.12     11.73 o 
   0   5  11      564.48      577.04      9.07 o 
   1   5  11       45.62       63.60      4.75 o 
   2   5  11      715.69      770.79     12.75 o 
   3   5  11     2936.09     3020.86     26.74 o 
   4   5  11       17.57        5.77      6.23 o 
   5   5  11     1550.87     1472.10     22.32 o 
   6   5  11      952.61      908.86     20.24 o 
   7   5  11      958.84      984.28     26.31 o 
   8   5  11     1001.90      984.73     25.29 o 
  -9   6  11      213.08      295.76     23.28 o 
  -8   6  11      400.68      399.86     13.34 o 
  -7   6  11      497.52      530.12     14.47 o 
  -6   6  11        4.59        6.45      8.21 o 
  -5   6  11     2526.71     2469.28     26.16 o 
  -4   6  11      327.88      321.85      8.40 o 
  -3   6  11      339.47      314.34      8.08 o 
  -2   6  11     1608.47     1588.76     15.57 o 
  -1   6  11     1069.35     1014.94     12.60 o 
   0   6  11      599.07      599.14      9.43 o 
   1   6  11      420.07      383.76      7.08 o 
   2   6  11      635.05      639.74     11.58 o 
   3   6  11     1214.97     1160.65     14.58 o 
   4   6  11      451.72      420.84      9.83 o 
   5   6  11        8.64       21.01     10.99 o 
   6   6  11     2931.96     2888.10     36.53 o 
   7   6  11       28.31       45.24     12.92 o 
   8   6  11      496.75      498.17     19.17 o 
  -8   7  11       42.30       28.38     10.51 o 
  -7   7  11      113.89      109.23     11.49 o 
  -6   7  11      274.65      287.33     11.27 o 
  -5   7  11      601.56      612.30     13.46 o 
  -4   7  11      582.30      582.83     11.69 o 
  -3   7  11        0.84       11.82      6.09 o 
  -2   7  11     5108.60     4864.94     35.65 o 
  -1   7  11      272.25      256.02      6.85 o 
   0   7  11     3048.68     2921.69     24.91 o 
   1   7  11     6773.33     6494.84     44.46 o 
   2   7  11     1482.78     1407.99     16.14 o 
   3   7  11     4431.19     4290.35     39.41 o 
   4   7  11      940.20      905.29     14.03 o 
   5   7  11     2548.90     2479.26     32.46 o 
   6   7  11      563.73      562.58     16.83 o 
   7   7  11      437.63      415.76     18.78 o 
   8   7  11      873.96      852.90     24.56 o 
  -8   8  11      179.54      178.47     12.88 o 
  -7   8  11      434.85      490.12     14.67 o 
  -6   8  11        4.33       -2.59      8.87 o 
  -5   8  11     1928.62     1948.55     22.97 o 
  -4   8  11      184.45      189.59      8.31 o 
  -3   8  11      664.98      722.78     12.54 o 
  -2   8  11      788.60      750.12     11.14 o 
  -1   8  11      547.10      502.96      9.06 o 
   0   8  11      514.42      510.36      9.18 o 
   1   8  11      403.09      390.93      7.91 o 
   2   8  11      632.28      615.89     11.39 o 
   3   8  11      101.33      129.19      8.09 o 
   4   8  11      809.42      796.74     15.10 o 
   5   8  11       38.96       61.58     11.00 o 
   6   8  11     1625.69     1642.94     26.59 o 
   7   8  11       63.34       66.83     12.85 o 
   8   8  11      418.95      423.35     22.62 o 
  -8   9  11      123.86      162.22     12.46 o 
  -7   9  11      621.37      665.42     16.27 o 
  -6   9  11      164.08      190.90     16.40 o 
  -5   9  11      440.17      385.68     12.16 o 
  -4   9  11     1420.31     1387.35     17.50 o 
  -3   9  11      511.54      510.17     11.00 o 
  -2   9  11     1950.09     1877.47     18.91 o 
  -1   9  11      532.05      553.12      9.48 o 
   0   9  11     5078.26     4898.43     38.71 o 
   1   9  11     1644.50     1664.91     15.41 o 
   2   9  11      676.17      684.59     12.13 o 
   3   9  11     6635.63     6391.71     55.80 o 
   4   9  11       66.35       59.26      8.73 o 
   5   9  11     2604.49     2649.54     37.15 o 
   6   9  11     1959.41     1989.49     31.28 o 
   7   9  11      992.17      992.21     23.94 o 
  -8  10  11      580.63      550.66     20.56 o 
  -7  10  11      914.40      982.42     20.23 o 
  -6  10  11      117.02      117.61     11.02 o 
  -5  10  11     2079.96     2033.38     24.33 o 
  -4  10  11        6.00       11.13      6.57 o 
  -3  10  11     1190.87     1138.16     16.37 o 
  -2  10  11      254.62      269.09      8.14 o 
  -1  10  11       28.40       31.83      6.02 o 
   0  10  11     1250.51     1162.59     14.47 o 
   1  10  11      894.94      858.21     10.79 o 
   2  10  11      487.42      456.42     10.80 o 
   3  10  11      159.08      165.42      8.74 o 
   4  10  11     1185.82     1192.48     25.32 o 
   5  10  11       92.07      119.47     13.13 o 
   6  10  11      388.99      317.77     18.82 o 
   7  10  11       30.32       57.44     15.79 o 
  -8  11  11      214.79      203.50     14.99 o 
  -7  11  11      260.18      278.47     14.00 o 
  -6  11  11      125.63      112.10     10.77 o 
  -5  11  11      420.07      424.79     12.08 o 
  -4  11  11       65.07       65.50      8.15 o 
  -3  11  11      214.24      200.56     10.21 o 
  -2  11  11     7772.33     7373.13     59.08 o 
  -1  11  11     1054.21      986.49     13.52 o 
   0  11  11      901.01      898.13     14.97 o 
   1  11  11     2054.16     2007.96     17.29 o 
   2  11  11     1301.74     1341.69     19.27 o 
   3  11  11     3500.40     3380.07     34.80 o 
   4  11  11      187.44      181.51     12.34 o 
   5  11  11     1600.57     1553.02     32.97 o 
   6  11  11      970.51      904.61     25.32 o 
   7  11  11      656.51      690.10     22.75 o 
  -7  12  11      122.57      141.21     12.95 o 
  -6  12  11       22.81       33.39     10.85 o 
  -5  12  11     2137.29     2124.52     31.31 o 
  -4  12  11      270.70      269.30     10.26 o 
  -3  12  11      142.87      163.92      9.08 o 
  -2  12  11     2123.75     2108.27     22.37 o 
  -1  12  11      836.52      729.02     12.88 o 
   0  12  11       24.58       21.39      6.34 o 
   1  12  11       81.54       54.48      6.53 o 
   2  12  11      934.72      954.32     19.63 o 
   3  12  11      286.71      292.49     11.68 o 
   4  12  11       27.66       25.53      9.79 o 
   5  12  11      167.50      168.01     17.26 o 
   6  12  11     2837.49     3069.03     51.43 o 
   7  12  11        9.40       18.39     18.11 o 
  -7  13  11       11.45       -3.11     16.66 o 
  -6  13  11       32.20       58.47     11.99 o 
  -5  13  11      207.58      192.84     11.00 o 
  -4  13  11       11.30        5.96      8.92 o 
  -3  13  11      246.85      206.62      9.03 o 
  -2  13  11       93.27      102.72      8.63 o 
  -1  13  11      302.99      302.00      9.05 o 
   0  13  11     1917.61     1805.30     20.72 o 
   1  13  11      547.47      541.05     11.32 o 
   2  13  11     1411.18     1413.85     21.09 o 
   3  13  11     1508.59     1579.70     23.72 o 
   4  13  11      235.03      247.40     11.81 o 
   5  13  11     1438.81     1317.23     31.59 o 
   6  13  11      167.19      159.05     18.26 o 
  -7  14  11      319.50      343.29     17.76 o 
  -6  14  11      165.17      162.88     12.13 o 
  -5  14  11     1342.95     1289.67     20.64 o 
  -4  14  11       19.90       11.04      9.88 o 
  -3  14  11      683.60      652.04     14.13 o 
  -2  14  11       17.14       17.02      8.47 o 
  -1  14  11        6.94        4.90      7.59 o 
   0  14  11      529.96      565.04     12.36 o 
   1  14  11      199.10      186.52      9.27 o 
   2  14  11        8.26        5.90     10.19 o 
   3  14  11        0.99        9.40      9.90 o 
   4  14  11      401.49      394.41     14.01 o 
   5  14  11        0.22       12.61     18.75 o 
   6  14  11       85.57       30.44     24.34 o 
  -6  15  11      180.53      188.93     12.80 o 
  -5  15  11       26.78       27.38     11.89 o 
  -4  15  11      131.57      121.39     11.37 o 
  -3  15  11      392.30      390.90     12.41 o 
  -2  15  11     1045.64      903.80     16.69 o 
  -1  15  11       67.64       64.72      8.82 o 
   0  15  11      800.83      824.46     17.90 o 
   1  15  11        9.01       16.21      9.94 o 
   2  15  11      136.93      139.76     10.73 o 
   3  15  11     1116.76     1072.46     20.36 o 
   4  15  11       42.59       45.82     10.99 o 
   5  15  11       31.60       46.42     16.76 o 
   6  15  11      578.73      645.00     28.45 o 
  -6  16  11       15.19       45.57     13.49 o 
  -5  16  11      984.54     1021.05     22.01 o 
  -4  16  11      144.65      152.02     15.04 o 
  -3  16  11        4.98       -3.47      9.22 o 
  -2  16  11      490.44      512.43     18.39 o 
  -1  16  11        9.30       -9.03      8.62 o 
   0  16  11      118.04      113.09      9.20 o 
   1  16  11        1.32       -2.63     13.06 o 
   2  16  11       20.12       13.06     14.19 o 
   3  16  11       58.10       25.46     13.49 o 
   4  16  11       23.82       42.33     14.00 o 
   5  16  11      334.77      392.94     21.67 o 
  -5  17  11      364.26      346.53     18.21 o 
  -4  17  11      256.29      274.31     15.39 o 
  -3  17  11      316.29      282.58     12.01 o 
  -2  17  11      236.30      220.44     11.65 o 
  -1  17  11      215.54      232.58     10.88 o 
   0  17  11       11.43       10.22      9.28 o 
   1  17  11       24.89       24.22     13.85 o 
   2  17  11      875.94      772.78     26.76 o 
   3  17  11        1.32       10.98     11.72 o 
   4  17  11      187.79      166.83     13.52 o 
   5  17  11      375.07      301.09     23.15 o 
  -5  18  11      541.22      521.95     22.14 o 
  -4  18  11      119.69      136.63     14.81 o 
  -3  18  11       36.76       34.79     13.63 o 
  -2  18  11      321.51      328.51     13.10 o 
  -1  18  11        4.20       10.07      9.54 o 
   0  18  11      164.59      178.37     11.94 o 
   1  18  11      188.38      185.61     16.33 o 
   2  18  11       47.96       28.82     13.45 o 
   3  18  11        3.13        1.43     12.06 o 
   4  18  11     1144.94     1286.13     28.52 o 
  -4  19  11      640.79      718.70     25.70 o 
  -3  19  11      533.38      656.36     17.78 o 
  -2  19  11       26.67        7.09     11.36 o 
  -1  19  11      110.99      117.97     10.94 o 
   0  19  11      729.38      728.71     35.34 o 
   1  19  11       20.08       39.21     14.97 o 
   2  19  11      123.73      141.40     16.96 o 
   3  19  11      661.74      701.28     34.48 o 
  -3  20  11      339.18      402.98     16.29 o 
  -2  20  11        6.91        3.23     12.77 o 
  -1  20  11      887.24      929.89     19.33 o 
   0  20  11       15.38       31.04     15.55 o 
   1  20  11      190.94      210.23     17.75 o 
   2  20  11     1564.26     1697.24     46.85 o 
   3  20  11        3.59      -10.76     14.95 o 
  -2  21  11       15.32       10.02     13.80 o 
  -1  21  11      180.89      214.52     14.30 o 
   0  21  11        9.75       -3.88     17.85 o 
   1  21  11       45.91       62.24     21.72 o 
  -9   0  12      129.23      130.80     28.55 o 
  -8   0  12      392.64      504.32     28.38 o 
  -7   0  12      668.14      599.01     29.99 o 
  -6   0  12       43.61       38.16     13.41 o 
  -5   0  12      322.48      356.40     16.04 o 
  -4   0  12      759.44      726.99     25.55 o 
  -3   0  12      732.61      733.40     23.16 o 
  -2   0  12      202.44      211.28     10.95 o 
  -1   0  12       54.81       70.32      7.77 o 
   0   0  12     3184.33     3211.79     32.87 o 
   1   0  12       19.40       24.52      6.51 o 
   2   0  12      696.80      660.79     13.29 o 
   3   0  12     5940.89     5969.67     87.43 o 
   4   0  12     1633.68     1696.15     28.00 o 
   5   0  12     4011.02     4055.67     55.67 o 
   6   0  12      709.76      721.76     24.88 o 
   7   0  12     3921.81     3910.11     72.32 o 
   8   0  12       20.81       32.50     21.50 o 
  -8   1  12     1648.10     1724.87     33.82 o 
  -7   1  12       32.77       65.54     12.85 o 
  -6   1  12      711.19      623.16     16.68 o 
  -5   1  12     1569.58     1552.63     21.71 o 
  -4   1  12      667.25      631.32     14.20 o 
  -3   1  12     3666.05     3567.36     34.65 o 
  -2   1  12     1586.45     1427.83     15.97 o 
  -1   1  12     4979.09     4638.94     33.63 o 
   0   1  12     1497.02     1405.70     13.74 o 
   1   1  12     1773.22     1764.58     20.27 o 
   2   1  12     2760.96     2760.71     24.57 o 
   3   1  12       15.05       35.12      5.51 o 
   4   1  12     1222.17     1191.06     16.37 o 
   5   1  12       37.07       85.83      9.45 o 
   6   1  12     1500.41     1506.90     26.27 o 
   7   1  12       48.25       76.85     14.60 o 
   8   1  12      154.26      170.30     16.75 o 
  -8   2  12      262.50      352.00     18.49 o 
  -7   2  12      191.15      183.16     15.14 o 
  -6   2  12      289.34      309.38     13.60 o 
  -5   2  12      380.91      361.32     11.86 o 
  -4   2  12       30.71       24.24      7.55 o 
  -3   2  12       39.80       85.83      7.64 o 
  -2   2  12     2547.53     2376.51     21.72 o 
  -1   2  12     1511.91     1398.11     15.79 o 
   0   2  12     3090.68     3223.65     24.99 o 
   1   2  12       86.23       89.45      6.31 o 
   2   2  12      430.89      473.01      9.10 o 
   3   2  12     3042.68     3071.33     40.29 o 
   4   2  12       72.39       78.79      7.83 o 
   5   2  12     6221.71     6317.03     56.49 o 
   6   2  12       30.33       53.31     11.65 o 
   7   2  12     1438.64     1449.86     28.52 o 
   8   2  12     1027.83      974.18     25.88 o 
  -8   3  12     2272.66     2190.72     38.80 o 
  -7   3  12      281.99      313.85     17.82 o 
  -6   3  12     1360.41     1276.63     20.56 o 
  -5   3  12     1221.11     1208.81     19.43 o 
  -4   3  12        3.22        7.48      8.05 o 
  -3   3  12     4933.39     4795.45     42.04 o 
  -2   3  12     1185.51     1109.85     13.52 o 
  -1   3  12      203.08      200.45      5.57 o 
   0   3  12     2771.81     2690.96     21.64 o 
   1   3  12     2440.26     2294.55     23.07 o 
   2   3  12      927.42      877.33     12.66 o 
   3   3  12      222.29      215.83      6.96 o 
   4   3  12      776.53      754.53     14.28 o 
   5   3  12       78.67      119.57      9.49 o 
   6   3  12      458.74      487.53     15.63 o 
   7   3  12       35.91       85.05     19.07 o 
   8   3  12      155.40      149.62     16.12 o 
  -8   4  12        2.31       30.64     12.34 o 
  -7   4  12      307.94      262.06     13.32 o 
  -6   4  12       97.53       83.07     10.45 o 
  -5   4  12        4.20       20.48      8.58 o 
  -4   4  12       73.62       70.53      8.58 o 
  -3   4  12      399.76      417.89     10.20 o 
  -2   4  12     1419.97     1426.90     15.14 o 
  -1   4  12       59.69       68.90      5.56 o 
   0   4  12     2212.39     2126.03     18.23 o 
   1   4  12      294.48      266.13      7.02 o 
   2   4  12      666.81      675.74     14.84 o 
   3   4  12     3943.28     3945.88     35.79 o 
   4   4  12      284.16      326.21     10.18 o 
   5   4  12     4047.20     4140.18     41.84 o 
   6   4  12      418.61      451.05     15.68 o 
   7   4  12     1520.58     1516.67     29.66 o 
   8   4  12       67.60       18.13     15.72 o 
  -8   5  12      680.54      704.14     20.29 o 
  -7   5  12       27.15       28.74     11.39 o 
  -6   5  12       15.91        5.42      9.12 o 
  -5   5  12      475.60      489.50     12.80 o 
  -4   5  12      321.10      291.42     10.16 o 
  -3   5  12     1044.46     1025.37     15.10 o 
  -2   5  12     2608.84     2359.58     22.99 o 
  -1   5  12     2725.41     2530.26     22.82 o 
   0   5  12      209.92      199.40      6.60 o 
   1   5  12       17.33       14.07      5.31 o 
   2   5  12      744.60      712.04     12.30 o 
   3   5  12       47.27       30.70      5.74 o 
   4   5  12       15.42       12.60      6.87 o 
   5   5  12       12.35       52.93     10.23 o 
   6   5  12      150.50      139.61     12.88 o 
   7   5  12       22.57        6.69     12.85 o 
  -8   6  12      265.10      311.35     15.22 o 
  -7   6  12       67.55       66.44     10.64 o 
  -6   6  12      421.77      395.17     12.59 o 
  -5   6  12      125.40      123.38      9.51 o 
  -4   6  12      187.43      167.45      8.25 o 
  -3   6  12     1145.38     1116.30     15.27 o 
  -2   6  12      281.71      254.89      7.17 o 
  -1   6  12      510.24      482.94      9.72 o 
   0   6  12     3528.82     3614.83     30.00 o 
   1   6  12      626.50      617.17     10.92 o 
   2   6  12       34.30       37.26      6.49 o 
   3   6  12     3327.23     3405.22     34.48 o 
   4   6  12      415.11      388.14     11.08 o 
   5   6  12     2305.03     2392.45     32.54 o 
   6   6  12      394.76      370.22     15.12 o 
   7   6  12     1501.40     1532.24     27.39 o 
  -8   7  12      657.62      650.01     17.02 o 
  -7   7  12        8.02        6.34     11.20 o 
  -6   7  12      158.93      144.71     10.87 o 
  -5   7  12      454.91      424.58     11.57 o 
  -4   7  12       45.74       41.76      7.28 o 
  -3   7  12      204.20      193.80      8.27 o 
  -2   7  12      456.46      432.49      8.82 o 
  -1   7  12      194.34      183.33      7.64 o 
   0   7  12      527.73      503.60      9.55 o 
   1   7  12      227.48      196.72      7.23 o 
   2   7  12       37.84       32.06      7.64 o 
   3   7  12      181.62      194.05      8.78 o 
   4   7  12      109.16      115.22      9.21 o 
   5   7  12      247.92      263.51     18.38 o 
   6   7  12        5.78       17.34     12.04 o 
   7   7  12      274.11      298.72     15.90 o 
  -8   8  12      157.61      159.67     13.58 o 
  -7   8  12       78.22       92.42     12.35 o 
  -6   8  12       45.13       34.02      9.91 o 
  -5   8  12      135.85      109.30      9.04 o 
  -4   8  12      406.36      396.75      9.87 o 
  -3   8  12        7.55        0.10      6.71 o 
  -2   8  12      700.39      638.41     10.42 o 
  -1   8  12     1320.53     1348.47     15.10 o 
   0   8  12      253.75      235.28      8.91 o 
   1   8  12        1.69       -1.10      6.03 o 
   2   8  12      508.09      532.22     14.19 o 
   3   8  12      490.81      486.04     12.29 o 
   4   8  12        3.15        8.85      8.48 o 
   5   8  12     2532.68     2515.99     36.93 o 
   6   8  12        6.36       16.72     13.00 o 
   7   8  12       80.04      102.16     14.30 o 
  -8   9  12       70.74       46.21     12.77 o 
  -7   9  12       51.59       40.22     13.29 o 
  -6   9  12       23.44       16.91     10.62 o 
  -5   9  12      157.06      144.33      9.98 o 
  -4   9  12      174.01      169.93      8.92 o 
  -3   9  12       57.47       59.08      7.49 o 
  -2   9  12      426.96      396.87      8.51 o 
  -1   9  12        0.37       -1.25      6.06 o 
   0   9  12       47.30       36.45      6.11 o 
   1   9  12       18.58       10.50      6.75 o 
   2   9  12      224.04      225.24      8.25 o 
   3   9  12      156.32      139.06      8.82 o 
   4   9  12      278.23      271.27     11.60 o 
   5   9  12      277.46      279.52     20.17 o 
   6   9  12       81.80       70.19     14.18 o 
   7   9  12      186.71      195.58     17.60 o 
  -7  10  12       10.32        6.26     11.98 o 
  -6  10  12      575.69      599.47     16.67 o 
  -5  10  12       43.53       35.70      8.17 o 
  -4  10  12      267.64      276.96      9.91 o 
  -3  10  12     1349.47     1290.88     17.51 o 
  -2  10  12       18.61       24.64      6.79 o 
  -1  10  12      317.67      312.33      9.15 o 
   0  10  12      274.30      269.52      8.55 o 
   1  10  12      588.68      617.26     12.84 o 
   2  10  12      359.30      383.08     10.91 o 
   3  10  12      391.33      424.26     11.77 o 
   4  10  12       19.46       27.32      9.66 o 
   5  10  12        2.16      -18.56     13.56 o 
   6  10  12      157.43      179.49     16.61 o 
   7  10  12       70.38       53.13     16.54 o 
  -7  11  12      317.71      355.40     17.40 o 
  -6  11  12      123.36      135.23     12.84 o 
  -5  11  12        7.78       -3.37      9.64 o 
  -4  11  12      324.03      346.68     11.10 o 
  -3  11  12       48.11       49.70      8.22 o 
  -2  11  12      611.57      570.57     11.92 o 
  -1  11  12       89.35       91.55      7.33 o 
   0  11  12       19.48       21.28      6.27 o 
   1  11  12      341.49      345.20     10.99 o 
   2  11  12      241.32      241.43     12.33 o 
   3  11  12       52.54       47.29      9.45 o 
   4  11  12      895.30      929.01     25.28 o 
   5  11  12        5.19       15.92     15.63 o 
   6  11  12      414.12      389.21     21.23 o 
  -7  12  12       36.56       48.14     17.01 o 
  -6  12  12      150.05      177.65     13.78 o 
  -5  12  12       10.20       -0.29      9.82 o 
  -4  12  12        6.05       12.49      9.12 o 
  -3  12  12      241.75      233.59     10.28 o 
  -2  12  12      585.78      614.06     12.49 o 
  -1  12  12      324.11      328.89     10.44 o 
   0  12  12       80.28       83.22      7.70 o 
   1  12  12     1088.50     1113.66     16.76 o 
   2  12  12      664.92      633.59     15.90 o 
   3  12  12      113.15      131.22     10.89 o 
   4  12  12       31.33       59.26     11.06 o 
   5  12  12       25.61       18.34     16.34 o 
   6  12  12        1.21       -5.84     16.77 o 
  -7  13  12       39.10       54.45     16.85 o 
  -6  13  12       74.77       65.69     11.43 o 
  -5  13  12      362.19      389.50     13.11 o 
  -4  13  12      684.87      652.77     15.91 o 
  -3  13  12      398.12      416.58     13.10 o 
  -2  13  12       33.83       54.23      8.51 o 
  -1  13  12      224.07      257.41      9.29 o 
   0  13  12       43.81       31.31      6.23 o 
   1  13  12       37.95       50.53      8.27 o 
   2  13  12      643.99      613.81     17.00 o 
   3  13  12      326.16      277.10     12.64 o 
   4  13  12      466.62      440.84     14.99 o 
   5  13  12      346.56      342.30     21.77 o 
   6  13  12      547.33      506.07     23.05 o 
  -6  14  12      103.84      147.49     13.83 o 
  -5  14  12       29.81       36.83     11.00 o 
  -4  14  12     2067.92     2095.12     41.34 o 
  -3  14  12      188.92      194.79     11.55 o 
  -2  14  12       37.96       38.75      8.96 o 
  -1  14  12      879.90      920.76     15.52 o 
   0  14  12     1093.60     1133.38     19.82 o 
   1  14  12      295.37      315.64     12.48 o 
   2  14  12      166.54      171.08     14.03 o 
   3  14  12      486.44      488.85     14.73 o 
   4  14  12      201.22      200.51     12.55 o 
   5  14  12      268.82      291.77     20.32 o 
  -6  15  12      162.73      190.85     16.11 o 
  -5  15  12      386.32      418.85     20.30 o 
  -4  15  12       11.64       21.01     11.52 o 
  -3  15  12      152.43      156.16     11.32 o 
  -2  15  12       44.26       41.59      9.21 o 
  -1  15  12      401.12      427.32     12.01 o 
   0  15  12      377.95      373.25     12.81 o 
   1  15  12      374.66      346.66     17.21 o 
   2  15  12      709.99      765.52     19.34 o 
   3  15  12       61.91       77.70     11.74 o 
   4  15  12     1027.54     1041.24     21.49 o 
   5  15  12       19.31       51.40     17.65 o 
  -5  16  12      311.39      324.00     16.09 o 
  -4  16  12       14.09       29.49     13.55 o 
  -3  16  12        4.63       10.06     11.82 o 
  -2  16  12     1394.46     1466.08     22.33 o 
  -1  16  12       24.20       13.02      8.96 o 
   0  16  12       82.07       85.22     10.73 o 
   1  16  12     2032.84     2149.43     43.89 o 
   2  16  12     1224.64     1257.21     27.34 o 
   3  16  12      123.35      131.81     13.91 o 
   4  16  12        5.71        9.94     11.83 o 
  -5  17  12      381.20      436.02     21.11 o 
  -4  17  12       68.72       44.93     13.72 o 
  -3  17  12     1077.48     1062.94     23.97 o 
  -2  17  12       52.87       43.71     10.79 o 
  -1  17  12      295.47      321.85     12.05 o 
   0  17  12      229.17      226.24     12.43 o 
   1  17  12      337.50      388.19     24.98 o 
   2  17  12      458.00      399.49     17.18 o 
   3  17  12        5.85       -8.75     13.06 o 
   4  17  12      272.79      266.90     14.94 o 
  -4  18  12      287.64      315.63     23.50 o 
  -3  18  12       63.82       47.57     13.98 o 
  -2  18  12      226.95      241.31     13.66 o 
  -1  18  12      495.88      597.86     15.13 o 
   0  18  12      985.56     1003.19     20.22 o 
   1  18  12       65.77       35.67     17.02 o 
   2  18  12      334.33      323.81     21.38 o 
   3  18  12     1119.67     1202.79     26.58 o 
  -3  19  12       89.64       93.19     16.46 o 
  -2  19  12      139.80      167.10     15.90 o 
  -1  19  12      122.62      142.49     12.71 o 
   0  19  12       12.34        2.95     15.40 o 
   1  19  12      153.60      136.32     19.40 o 
   2  19  12      323.32      319.14     35.98 o 
  -2  20  12       58.81       68.21     14.02 o 
  -1  20  12       29.02       26.73     13.66 o 
   0  20  12      593.22      584.32     25.20 o 
   1  20  12      341.98      356.12     50.01 o 
  -8   1  13      155.07      153.19     16.56 o 
  -7   1  13       26.08       33.96     14.78 o 
  -6   1  13        9.84       22.04     10.03 o 
  -5   1  13       18.01       20.18      9.16 o 
  -4   1  13      275.56      290.03     11.35 o 
  -3   1  13        9.95        6.73      7.06 o 
  -2   1  13       80.35       72.34      6.78 o 
  -1   1  13     1031.41      994.47     12.78 o 
   0   1  13       79.13       87.57      7.19 o 
   1   1  13       10.09       19.99      5.39 o 
   2   1  13       66.36       85.96      7.66 o 
   3   1  13        6.79        5.15      6.42 o 
   4   1  13        1.82       -2.45      8.13 o 
   5   1  13      152.18      151.47     10.37 o 
   6   1  13      281.86      302.86     13.75 o 
   7   1  13      244.47      274.79     17.80 o 
  -8   2  13       89.67       77.19     16.20 o 
  -7   2  13       98.50      113.60     13.41 o 
  -6   2  13      423.37      457.78     14.12 o 
  -5   2  13        1.15       -0.16      9.12 o 
  -4   2  13        0.40       -7.22      8.20 o 
  -3   2  13     1620.36     1596.99     19.26 o 
  -2   2  13      125.14      158.85      7.49 o 
  -1   2  13      441.55      406.63      8.04 o 
   0   2  13       36.72       37.28      5.59 o 
   1   2  13     1711.02     1557.26     22.15 o 
   2   2  13       13.59       -5.93      6.94 o 
   3   2  13       57.81       53.84      8.45 o 
   4   2  13      579.75      597.81     14.43 o 
   5   2  13      310.51      410.78     14.87 o 
   6   2  13       34.74       51.97     11.52 o 
   7   2  13      208.98      262.42     24.24 o 
  -8   3  13        0.60       -0.81     19.47 o 
  -7   3  13       28.27       41.17     12.93 o 
  -6   3  13      157.82      165.74     14.81 o 
  -5   3  13       61.98       75.66      9.77 o 
  -4   3  13       10.90       11.96      8.81 o 
  -3   3  13        7.87       14.52      7.36 o 
  -2   3  13      821.41      796.14     12.90 o 
  -1   3  13      852.12      834.46     13.27 o 
   0   3  13      480.27      459.34      9.28 o 
   1   3  13      218.55      183.94      9.80 o 
   2   3  13       12.30       19.37      7.31 o 
   3   3  13      428.12      483.47     11.28 o 
   4   3  13      238.15      274.46     11.83 o 
   5   3  13      344.48      322.69     13.14 o 
   6   3  13      116.79      147.45     13.66 o 
   7   3  13       71.44       54.37     14.06 o 
  -8   4  13      323.37      374.17     17.53 o 
  -7   4  13       14.38       30.16     15.92 o 
  -6   4  13        7.53       -8.14      9.97 o 
  -5   4  13      613.38      663.46     16.25 o 
  -4   4  13      580.42      598.61     15.02 o 
  -3   4  13       73.01       69.44      8.13 o 
  -2   4  13       35.24       41.72      7.14 o 
  -1   4  13     5948.83     5708.56     42.89 o 
   0   4  13      388.41      385.07      8.61 o 
   1   4  13       47.16       27.49      6.82 o 
   2   4  13     1141.82     1178.62     16.77 o 
   3   4  13      624.95      575.76     14.62 o 
   4   4  13       57.49       39.69      9.92 o 
   5   4  13      196.44      227.11     13.36 o 
   6   4  13      814.81      778.51     20.69 o 
   7   4  13      423.40      599.92     18.66 o 
  -8   5  13      196.13      235.11     16.53 o 
  -7   5  13       34.55       33.59     12.85 o 
  -6   5  13       28.22       51.66     10.99 o 
  -5   5  13      231.42      226.55     11.38 o 
  -4   5  13      453.68      463.77     11.98 o 
  -3   5  13       55.89       60.56      8.06 o 
  -2   5  13      191.29      199.38      8.22 o 
  -1   5  13      775.53      786.42     13.17 o 
   0   5  13     1499.86     1572.32     16.70 o 
   1   5  13        6.69       17.27      6.69 o 
   2   5  13     1871.41     1737.88     22.30 o 
   3   5  13     1595.51     1532.08     21.92 o 
   4   5  13      555.38      618.24     14.77 o 
   5   5  13     2402.94     2357.04     32.61 o 
   6   5  13      186.19      223.08     14.44 o 
   7   5  13     1332.65     1379.94     26.75 o 
  -8   6  13      286.63      311.12     19.17 o 
  -7   6  13      112.66      140.52     15.78 o 
  -6   6  13     1619.79     1585.58     25.12 o 
  -5   6  13       84.26       76.51     10.48 o 
  -4   6  13        3.71        9.94      8.36 o 
  -3   6  13     2716.00     2588.33     27.26 o 
  -2   6  13       13.08       18.12      8.08 o 
  -1   6  13      129.26      157.44      7.08 o 
   0   6  13      667.60      669.85     11.10 o 
   1   6  13     3048.26     2857.68     31.35 o 
   2   6  13      310.57      278.92      9.36 o 
   3   6  13       29.01       31.57      8.84 o 
   4   6  13     1873.52     1891.81     25.23 o 
   5   6  13      266.50      271.01     13.85 o 
   6   6  13      355.23      324.24     17.04 o 
   7   6  13      252.77      280.34     16.21 o 
  -7   7  13      126.64      154.10     22.86 o 
  -6   7  13      106.68      113.80     11.38 o 
  -5   7  13      190.19      185.76     11.04 o 
  -4   7  13      306.93      348.46     10.75 o 
  -3   7  13      135.71      162.92      9.02 o 
  -2   7  13      817.90      798.28     12.27 o 
  -1   7  13       28.49       47.14      6.72 o 
   0   7  13     3271.95     3134.83     28.39 o 
   1   7  13      327.47      306.76      9.94 o 
   2   7  13      700.93      729.39     13.74 o 
   3   7  13     1368.86     1327.65     20.54 o 
   4   7  13     1287.63     1265.55     21.33 o 
   5   7  13     2462.88     2438.17     36.10 o 
   6   7  13       11.75       24.23     18.15 o 
   7   7  13     1560.63     1576.71     44.31 o 
  -7   8  13       36.50       56.70     12.85 o 
  -6   8  13      235.46      271.37     12.91 o 
  -5   8  13      280.74      347.44     13.77 o 
  -4   8  13      400.79      391.49     10.74 o 
  -3   8  13     2894.88     2839.88     28.12 o 
  -2   8  13      115.88      127.66      7.47 o 
  -1   8  13     1354.98     1308.71     16.53 o 
   0   8  13      875.59      852.23     14.27 o 
   1   8  13      965.59      971.93     17.04 o 
   2   8  13      705.95      683.36     13.74 o 
   3   8  13       13.11       18.33      7.89 o 
   4   8  13      915.67      894.10     18.68 o 
   5   8  13        2.96       -2.40     12.41 o 
   6   8  13      351.85      347.71     17.69 o 
  -7   9  13      104.32      112.36     14.74 o 
  -6   9  13      147.50      170.43     12.97 o 
  -5   9  13      288.53      334.19     11.40 o 
  -4   9  13       26.24       46.89      8.24 o 
  -3   9  13      339.67      292.26      9.74 o 
  -2   9  13      866.53      874.39     12.94 o 
  -1   9  13      327.66      320.87      9.35 o 
   0   9  13     2064.13     2046.07     22.74 o 
   1   9  13        7.35       12.02      7.98 o 
   2   9  13     1276.69     1208.74     17.73 o 
   3   9  13     1370.30     1357.19     32.25 o 
   4   9  13     1669.17     1719.14     25.57 o 
   5   9  13     2790.91     2660.09     65.77 o 
   6   9  13        5.46       13.25     15.71 o 
  -7  10  13       10.15       17.34     13.06 o 
  -6  10  13      715.65      712.18     18.45 o 
  -5  10  13      462.66      488.16     12.90 o 
  -4  10  13      334.31      355.26     10.61 o 
  -3  10  13      920.66      880.98     14.74 o 
  -2  10  13      204.17      245.45      8.60 o 
  -1  10  13     2910.07     2908.66     33.41 o 
   0  10  13      577.94      551.10     12.38 o 
   1  10  13      276.68      303.62     10.42 o 
   2  10  13     1842.95     1856.83     25.09 o 
   3  10  13       12.41       10.27      9.59 o 
   4  10  13       44.50       30.40     10.51 o 
   5  10  13       42.99       67.18     13.85 o 
   6  10  13      488.00      553.05     24.07 o 
  -7  11  13       31.16       24.50     16.32 o 
  -6  11  13       51.13       55.29     13.59 o 
  -5  11  13      164.85      149.44     11.54 o 
  -4  11  13      902.67      915.43     21.70 o 
  -3  11  13       27.09       33.68      8.35 o 
  -2  11  13       31.56       32.82      7.85 o 
  -1  11  13      213.22      210.44      8.65 o 
   0  11  13     1184.89     1190.62     20.13 o 
   1  11  13       49.07       56.75      8.67 o 
   2  11  13      927.48      948.37     18.93 o 
   3  11  13      859.06      851.31     17.70 o 
   4  11  13     1102.59     1153.75     21.92 o 
   5  11  13     2002.38     1959.84     40.01 o 
   6  11  13        4.03       -9.99     18.16 o 
  -6  12  13     1307.34     1340.33     27.02 o 
  -5  12  13        9.16       11.05     11.47 o 
  -4  12  13       18.36       -0.21      9.81 o 
  -3  12  13     2848.82     2701.76     39.98 o 
  -2  12  13      181.92      187.78      9.39 o 
  -1  12  13      400.99      438.55     13.21 o 
   0  12  13     1514.87     1506.09     19.58 o 
   1  12  13     1898.89     1828.79     25.21 o 
   2  12  13       10.03       11.72     10.68 o 
   3  12  13       11.83       21.59     11.33 o 
   4  12  13     2390.41     2657.91     47.00 o 
   5  12  13        6.64       36.51     17.22 o 
  -6  13  13       71.77       99.04     15.05 o 
  -5  13  13        6.72       14.09     11.29 o 
  -4  13  13      312.08      267.96     12.26 o 
  -3  13  13      229.90      223.23     12.02 o 
  -2  13  13       63.36       66.69      9.44 o 
  -1  13  13      434.96      439.89     11.73 o 
   0  13  13     1080.78     1075.74     24.48 o 
   1  13  13       95.66       96.07     11.02 o 
   2  13  13      189.83      200.92     13.85 o 
   3  13  13      487.10      425.50     15.46 o 
   4  13  13     1317.08     1330.50     25.04 o 
   5  13  13      854.49      809.90     29.00 o 
  -5  14  13       24.61       16.75     11.93 o 
  -4  14  13     1345.34     1345.49     35.11 o 
  -3  14  13      784.81      776.77     18.50 o 
  -2  14  13       63.11       90.32      9.88 o 
  -1  14  13     1559.42     1558.01     29.88 o 
   0  14  13       26.15       18.92     10.08 o 
   1  14  13      634.72      637.61     18.60 o 
   2  14  13      894.12      870.67     25.24 o 
   3  14  13       68.94       88.71     12.93 o 
   4  14  13       20.84       17.84     12.34 o 
   5  14  13       37.59       38.65     18.55 o 
  -5  15  13        3.66        3.87     14.98 o 
  -4  15  13       57.50       51.42     12.77 o 
  -3  15  13       70.33       77.02     11.17 o 
  -2  15  13      125.61      136.48     10.94 o 
  -1  15  13      287.51      286.04     11.37 o 
   0  15  13       31.00       28.95     11.10 o 
   1  15  13      143.99      152.89     17.61 o 
   2  15  13       32.48       22.45     12.41 o 
   3  15  13        8.75        6.04     12.38 o 
   4  15  13      654.50      641.72     19.17 o 
  -4  16  13       49.70       29.04     13.93 o 
  -3  16  13      554.50      524.83     15.90 o 
  -2  16  13       14.42        6.35     12.09 o 
  -1  16  13      511.50      479.46     12.86 o 
   0  16  13      241.36      203.98     12.39 o 
   1  16  13      339.97      395.61     21.64 o 
   2  16  13      311.51      344.42     17.92 o 
   3  16  13        4.07        4.78     13.59 o 
   4  16  13       52.78       30.18     14.27 o 
  -4  17  13      168.30      145.49     18.06 o 
  -3  17  13        8.72       10.80     13.82 o 
  -2  17  13      555.24      560.65     15.88 o 
  -1  17  13      211.63      184.21     12.25 o 
   0  17  13        1.65      -14.74     10.70 o 
   1  17  13     1312.67     1327.34     35.65 o 
   2  17  13        1.11        0.10     17.53 o 
   3  17  13       55.35       59.13     14.69 o 
  -3  18  13      493.69      427.93     19.88 o 
  -2  18  13       49.30       43.19     12.52 o 
  -1  18  13       72.61       82.10     12.90 o 
   0  18  13      867.48      906.33     24.18 o 
   1  18  13       27.86       -3.76     27.97 o 
   2  18  13      401.70      545.46     71.52 o 
  -1  19  13      493.42      496.00     18.36 o 
   0  19  13        1.70       -4.74     22.46 o 
  -7   0  14       20.92       57.99     30.22 o 
  -6   0  14     1904.97     2017.16     46.95 o 
  -5   0  14      680.89      691.00     38.56 o 
  -4   0  14       89.66       94.57     14.83 o 
  -3   0  14     1958.02     1977.01     33.39 o 
  -2   0  14      392.67      411.33     15.52 o 
  -1   0  14       52.77       80.59     12.95 o 
   0   0  14      457.13      444.27     16.75 o 
   1   0  14      257.98      261.34     15.53 o 
   2   0  14     2501.66     2594.72     47.51 o 
   3   0  14       17.67       16.21     12.66 o 
   4   0  14     1099.41     1212.06     46.21 o 
   5   0  14     1140.80     1111.94     36.68 o 
   6   0  14     1341.23     1300.39     34.04 o 
   7   0  14      221.01      219.27     25.79 o 
  -7   1  14      267.09      247.49     17.98 o 
  -6   1  14     1663.09     1647.52     25.10 o 
  -5   1  14       56.76       65.35      9.77 o 
  -4   1  14     1570.56     1478.06     20.95 o 
  -3   1  14     2733.39     2681.91     26.21 o 
  -2   1  14     2552.43     2444.10     24.35 o 
  -1   1  14     3186.27     3253.71     29.78 o 
   0   1  14      362.50      343.30      9.57 o 
   1   1  14     3355.85     3293.33     37.01 o 
   2   1  14     1905.08     1775.99     25.95 o 
   3   1  14     1396.65     1354.26     22.07 o 
   4   1  14     3644.22     3748.43     53.20 o 
   5   1  14       16.67       22.65     11.63 o 
   6   1  14      994.80      965.21     21.61 o 
   7   1  14        8.03       -4.28     13.93 o 
  -7   2  14      249.33      263.79     15.88 o 
  -6   2  14      268.01      306.01     13.66 o 
  -5   2  14       20.78       24.75     10.36 o 
  -4   2  14      928.76      934.92     17.16 o 
  -3   2  14      196.84      225.42      9.65 o 
  -2   2  14       97.22       94.26      7.80 o 
  -1   2  14       25.46       33.75      6.48 o 
   0   2  14      532.13      608.50     12.53 o 
   1   2  14      117.26      165.98     10.44 o 
   2   2  14      313.10      318.05     11.79 o 
   3   2  14      214.39      216.76     16.92 o 
   4   2  14     3263.95     3383.75     48.46 o 
   5   2  14      196.29      192.10     13.85 o 
   6   2  14       38.02       41.63     13.53 o 
  -7   3  14       72.16       63.70     13.97 o 
  -6   3  14     1036.93     1083.14     21.11 o 
  -5   3  14       16.58       30.36     10.56 o 
  -4   3  14      691.78      621.36     15.78 o 
  -3   3  14      560.37      572.53     13.28 o 
  -2   3  14     1026.94      935.17     14.46 o 
  -1   3  14     3426.45     3421.42     29.32 o 
   0   3  14      226.05      210.50      8.56 o 
   1   3  14     1662.17     1662.24     21.55 o 
   2   3  14     1385.30     1368.67     21.16 o 
   3   3  14      608.29      622.49     16.85 o 
   4   3  14     2243.36     2189.42     34.93 o 
   5   3  14       51.45       91.91     13.06 o 
   6   3  14      599.68      635.95     18.78 o 
  -7   4  14        5.32       17.25     13.23 o 
  -6   4  14      415.17      465.92     21.29 o 
  -5   4  14       73.05       88.65     11.26 o 
  -4   4  14      146.02      164.38     11.13 o 
  -3   4  14      320.81      341.18     11.30 o 
  -2   4  14       11.63       19.74      7.76 o 
  -1   4  14        2.19        5.51      6.64 o 
   0   4  14      438.32      435.53     10.36 o 
   1   4  14       54.81       65.78      8.29 o 
   2   4  14     1014.56     1084.85     17.78 o 
   3   4  14       12.02       -4.67      9.62 o 
   4   4  14     1931.49     2006.98     31.86 o 
   5   4  14      273.29      280.98     14.78 o 
   6   4  14      863.42      904.58     22.74 o 
  -7   5  14      191.21      145.81     16.22 o 
  -6   5  14      990.22      920.66     21.43 o 
  -5   5  14        3.40       -4.91     10.71 o 
  -4   5  14      294.32      292.27     11.11 o 
  -3   5  14     2463.62     2339.84     27.02 o 
  -2   5  14     1141.96     1103.94     16.76 o 
  -1   5  14      395.05      438.98     10.63 o 
   0   5  14      625.03      621.86     11.66 o 
   1   5  14      643.31      633.12     16.04 o 
   2   5  14     1017.23      973.29     20.08 o 
   3   5  14      148.83      163.11     11.32 o 
   4   5  14     1086.29     1121.70     24.21 o 
   5   5  14      240.88      256.08     15.58 o 
   6   5  14       82.72       95.12     13.88 o 
  -7   6  14        6.14      -23.23     14.79 o 
  -6   6  14      434.15      451.65     16.89 o 
  -5   6  14      408.38      401.66     14.10 o 
  -4   6  14       34.55       26.25      9.29 o 
  -3   6  14       42.64       52.28      8.99 o 
  -2   6  14       88.67       93.36      8.44 o 
  -1   6  14     1143.07     1115.97     15.54 o 
   0   6  14       11.83       10.14      6.65 o 
   1   6  14        9.36      -10.06      7.95 o 
   2   6  14     1177.47     1210.43     18.80 o 
   3   6  14      114.34      125.24     11.19 o 
   4   6  14     1190.38     1234.73     21.67 o 
   5   6  14      303.00      303.92     16.17 o 
   6   6  14      292.94      213.31     16.91 o 
  -7   7  14        1.31       -2.28     16.47 o 
  -6   7  14      242.73      250.81     15.05 o 
  -5   7  14       77.86      108.32     11.82 o 
  -4   7  14      256.56      243.50     11.27 o 
  -3   7  14      103.19       83.67      9.46 o 
  -2   7  14      159.66      136.38      8.91 o 
  -1   7  14      851.23      823.07     14.18 o 
   0   7  14      255.09      268.88     10.10 o 
   1   7  14      116.32      123.30      9.06 o 
   2   7  14      408.23      364.99     12.64 o 
   3   7  14        3.75        5.75     10.66 o 
   4   7  14      502.41      513.34     15.14 o 
   5   7  14       47.72       38.58     20.73 o 
   6   7  14       21.99       30.93     16.43 o 
  -7   8  14        0.52      -25.39     17.19 o 
  -6   8  14       36.50       36.86     13.96 o 
  -5   8  14       90.71       86.25     11.59 o 
  -4   8  14       51.50       40.56      9.61 o 
  -3   8  14       85.22      112.77      9.94 o 
  -2   8  14      422.27      458.32     11.40 o 
  -1   8  14        5.85       13.46      8.05 o 
   0   8  14      315.19      318.68     11.39 o 
   1   8  14      573.05      576.83     13.92 o 
   2   8  14       46.83       37.93      8.74 o 
   3   8  14      107.74      105.94     12.03 o 
   4   8  14     1377.71     1387.96     23.34 o 
   5   8  14       39.05       15.67     13.46 o 
   6   8  14        7.84       34.35     16.62 o 
  -6   9  14       89.64       67.79     13.33 o 
  -5   9  14       14.59       26.02     10.44 o 
  -4   9  14        5.50       -7.32      9.20 o 
  -3   9  14      144.37      128.67      9.57 o 
  -2   9  14      535.88      551.70     11.85 o 
  -1   9  14        4.39        7.98      7.52 o 
   0   9  14      141.14      139.95     10.01 o 
   1   9  14       19.56       18.51      9.87 o 
   2   9  14      147.14      143.10      9.89 o 
   3   9  14        0.09       -4.56     11.22 o 
   4   9  14       69.81       47.85     11.10 o 
   5   9  14      144.72      146.26     15.42 o 
  -6  10  14       16.55       21.37     14.58 o 
  -5  10  14      160.04      187.22     12.48 o 
  -4  10  14      165.33      192.81     11.29 o 
  -3  10  14      173.82      193.45     10.33 o 
  -2  10  14       29.65       26.20      7.77 o 
  -1  10  14      170.01      178.56      9.23 o 
   0  10  14      335.60      356.07     12.03 o 
   1  10  14        0.88       15.73      9.02 o 
   2  10  14       44.57       62.43     11.48 o 
   3  10  14      950.56      943.62     23.65 o 
   4  10  14       34.25       33.99     11.18 o 
   5  10  14       19.70       33.80     17.27 o 
  -6  11  14      104.24       95.72     17.54 o 
  -5  11  14      134.33      138.56     13.07 o 
  -4  11  14        8.87       17.85      9.81 o 
  -3  11  14       43.95       51.13     10.11 o 
  -2  11  14       23.51       11.98      8.37 o 
  -1  11  14      190.55      179.17      9.78 o 
   0  11  14        1.22      -13.24      9.78 o 
   1  11  14      129.25      136.37     10.17 o 
   2  11  14       14.51        1.02     11.25 o 
   3  11  14      329.19      387.69     15.41 o 
   4  11  14       83.48       87.45     15.22 o 
   5  11  14       23.75       11.95     15.47 o 
  -6  12  14      265.66      225.41     19.43 o 
  -5  12  14      447.47      432.15     15.00 o 
  -4  12  14      248.29      228.85     12.55 o 
  -3  12  14      212.66      204.63     12.34 o 
  -2  12  14      499.32      558.95     12.42 o 
  -1  12  14       20.86       24.96      8.71 o 
   0  12  14      634.75      640.62     16.53 o 
   1  12  14      171.14      192.03     13.02 o 
   2  12  14      125.14      129.27     12.70 o 
   3  12  14       73.84       55.17     13.45 o 
   4  12  14       16.56       15.92     14.95 o 
   5  12  14      647.39      678.38     29.94 o 
  -5  13  14      446.76      474.65     18.61 o 
  -4  13  14        1.67       -5.73     10.91 o 
  -3  13  14       99.22      119.00     12.80 o 
  -2  13  14       89.44       98.11     10.08 o 
  -1  13  14      281.10      316.28     11.19 o 
   0  13  14        2.02       16.87     10.58 o 
   1  13  14      376.81      336.81     17.21 o 
   2  13  14       24.61       31.47     13.02 o 
   3  13  14       26.62       15.18     12.33 o 
   4  13  14      115.84      107.72     18.72 o 
  -5  14  14       14.89       10.39     15.01 o 
  -4  14  14       14.06       21.60     12.47 o 
  -3  14  14        4.53       -5.07     12.40 o 
  -2  14  14      817.72      883.00     17.86 o 
  -1  14  14      219.01      249.28     10.81 o 
   0  14  14      189.53      198.11     14.06 o 
   1  14  14      159.53      171.81     17.10 o 
   2  14  14      478.69      499.86     18.43 o 
   3  14  14      411.55      495.82     19.62 o 
   4  14  14       25.76       17.87     14.66 o 
  -4  15  14       98.49      115.92     17.71 o 
  -3  15  14      343.89      374.58     20.57 o 
  -2  15  14       16.29       43.34     10.38 o 
  -1  15  14      518.55      536.11     19.06 o 
   0  15  14       11.52       19.41     12.68 o 
   1  15  14      579.95      608.70     25.40 o 
   2  15  14      122.07      151.89     18.59 o 
   3  15  14      355.78      421.45     20.65 o 
  -3  16  14      289.75      275.83     16.48 o 
  -2  16  14       62.89       71.48     12.31 o 
  -1  16  14      141.79      190.63     13.31 o 
   0  16  14     1063.20     1100.46     26.54 o 
   1  16  14       56.18       58.96     18.24 o 
   2  16  14       80.87       57.61     18.58 o 
  -2  17  14       14.96       27.58     12.48 o 
  -1  17  14      584.80      657.86     25.93 o 
   0  17  14        1.94        8.81     15.06 o 
   1  17  14      145.88      128.95     21.76 o 
  -7   1  15       16.47       25.23     22.43 o 
  -6   1  15      115.58      100.88     13.51 o 
  -5   1  15       74.44       77.72     11.80 o 
  -4   1  15      131.60      132.55     10.72 o 
  -3   1  15     1560.59     1513.00     19.12 o 
  -2   1  15       33.06       30.47      7.49 o 
  -1   1  15       85.65      118.55     10.20 o 
   0   1  15      184.52      212.69      9.41 o 
   1   1  15       84.36      107.58     10.27 o 
   2   1  15        0.90        2.05      9.39 o 
   3   1  15      243.09      268.20     11.69 o 
   4   1  15       58.55       55.15     16.26 o 
   5   1  15       54.74       48.66     14.66 o 
   6   1  15       30.40       -8.83     15.49 o 
  -7   2  15       65.94       43.03     22.80 o 
  -6   2  15        6.90        1.99     12.52 o 
  -5   2  15      197.45      228.22     13.06 o 
  -4   2  15        2.17       -3.82     10.31 o 
  -3   2  15      272.00      254.75     11.06 o 
  -2   2  15      187.79      193.02      9.22 o 
  -1   2  15      737.32      708.87     13.38 o 
   0   2  15      187.15      195.64     11.47 o 
   1   2  15       33.24       31.57      8.89 o 
   2   2  15      174.95      161.67     11.05 o 
   3   2  15      876.67      981.00     24.72 o 
   4   2  15       10.85       -4.20     22.22 o 
   5   2  15       67.18       82.88     16.25 o 
   6   2  15      106.07       66.76     15.54 o 
  -7   3  15       55.14       55.17     18.07 o 
  -6   3  15        1.92       -3.79     12.72 o 
  -5   3  15      157.57      140.48     14.72 o 
  -4   3  15      405.17      445.79     14.46 o 
  -3   3  15      507.33      520.70     13.44 o 
  -2   3  15      302.19      334.17     10.39 o 
  -1   3  15        3.64       -3.46      7.45 o 
   0   3  15       13.98       13.47      8.05 o 
   1   3  15        7.92       14.90      8.72 o 
   2   3  15      418.50      433.38     15.42 o 
   3   3  15        5.19        0.52     11.34 o 
   4   3  15      671.05      705.96     22.97 o 
   5   3  15       30.02       51.35     15.51 o 
   6   3  15      178.61      234.17     20.71 o 
  -7   4  15       12.77       22.23     25.84 o 
  -6   4  15      427.63      470.49     16.60 o 
  -5   4  15      160.46      155.32     12.23 o 
  -4   4  15      449.19      461.04     13.37 o 
  -3   4  15     1633.44     1663.42     22.78 o 
  -2   4  15      390.94      415.67     11.50 o 
  -1   4  15       24.74       25.74      7.76 o 
   0   4  15       69.31       79.98      8.47 o 
   1   4  15     1081.44     1045.88     18.54 o 
   2   4  15        3.26        1.84      9.65 o 
   3   4  15       88.54       58.71     12.26 o 
   4   4  15      784.80      785.97     24.63 o 
   5   4  15     1160.11     1355.35     32.08 o 
   6   4  15      463.51      479.08     18.43 o 
  -6   5  15      128.81      128.90     13.83 o 
  -5   5  15      351.49      361.29     17.67 o 
  -4   5  15      103.46      120.27     10.52 o 
  -3   5  15      227.38      238.64     11.28 o 
  -2   5  15      297.00      322.15     10.84 o 
  -1   5  15      336.91      324.89     12.48 o 
   0   5  15     1104.57     1077.37     17.27 o 
   1   5  15       74.26       65.94      9.32 o 
   2   5  15      876.38      909.49     19.30 o 
   3   5  15      183.70      151.79     13.49 o 
   4   5  15      123.71      119.10     15.76 o 
   5   5  15      839.22      986.19     38.82 o 
  -6   6  15       62.38       34.36     14.81 o 
  -5   6  15      102.98      122.24     13.48 o 
  -4   6  15      373.19      381.30     12.84 o 
  -3   6  15       45.40       68.77     10.22 o 
  -2   6  15      676.29      684.07     14.57 o 
  -1   6  15     2577.18     2606.21     27.19 o 
   0   6  15       59.85       66.16      8.91 o 
   1   6  15      711.34      728.93     16.38 o 
   2   6  15      965.07      965.73     18.84 o 
   3   6  15     1882.07     1879.78     32.00 o 
   4   6  15      532.15      486.50     23.29 o 
   5   6  15      133.93      113.03     16.98 o 
  -6   7  15       59.87       71.50     17.79 o 
  -5   7  15       92.14       84.83     13.06 o 
  -4   7  15      188.93      202.96     11.72 o 
  -3   7  15      172.20      186.05     11.03 o 
  -2   7  15      785.62      843.67     16.79 o 
  -1   7  15       95.62      104.98      8.86 o 
   0   7  15      472.53      537.91     14.74 o 
   1   7  15       66.56       86.81      9.40 o 
   2   7  15      607.39      563.86     15.02 o 
   3   7  15      103.33      129.03     13.92 o 
   4   7  15     1407.92     1524.40     32.15 o 
   5   7  15      116.57       97.16     16.86 o 
  -6   8  15      709.34      736.79     45.73 o 
  -5   8  15      120.94      146.45     13.16 o 
  -4   8  15      334.83      321.70     12.95 o 
  -3   8  15      352.90      397.83     13.15 o 
  -2   8  15      717.91      709.50     15.90 o 
  -1   8  15     1058.34     1052.67     16.55 o 
   0   8  15       56.48       69.49     12.03 o 
   1   8  15     1116.27     1129.93     18.89 o 
   2   8  15      814.25      772.17     26.18 o 
   3   8  15     1053.37     1092.04     25.41 o 
   4   8  15     1052.63     1118.58     23.62 o 
   5   8  15      133.88      153.58     17.70 o 
  -6   9  15       19.63       -6.27     18.22 o 
  -5   9  15      591.18      556.33     16.22 o 
  -4   9  15      180.93      218.57     12.36 o 
  -3   9  15       11.59       13.14     10.03 o 
  -2   9  15      508.14      559.94     14.09 o 
  -1   9  15      225.25      231.69      9.75 o 
   0   9  15      186.82      179.93     11.03 o 
   1   9  15       60.92       69.54     10.76 o 
   2   9  15     1765.25     1906.58     30.06 o 
   3   9  15        6.72       20.55     13.28 o 
   4   9  15      591.53      572.87     18.13 o 
   5   9  15      289.44      291.40     19.66 o 
  -5  10  15      128.80      105.60     18.20 o 
  -4  10  15      230.90      220.95     13.45 o 
  -3  10  15      730.67      804.74     19.08 o 
  -2  10  15     1752.75     1756.25     23.89 o 
  -1  10  15      794.18      839.07     15.74 o 
   0  10  15       95.25      100.99     11.28 o 
   1  10  15      912.14      871.06     24.00 o 
   2  10  15       22.71       11.91     11.74 o 
   3  10  15      926.33      900.02     23.88 o 
   4  10  15     1307.93     1307.82     28.27 o 
  -5  11  15       33.58       32.16     14.22 o 
  -4  11  15      103.31      101.70     12.61 o 
  -3  11  15        6.83        8.33     11.08 o 
  -2  11  15      112.58      118.72     10.91 o 
  -1  11  15       15.79       27.56      9.15 o 
   0  11  15      299.11      329.41     14.39 o 
   1  11  15        8.49       16.85     11.18 o 
   2  11  15      278.26      297.67     14.68 o 
   3  11  15        4.31        3.72     13.57 o 
   4  11  15      714.61      735.35     23.56 o 
  -5  12  15        3.36       -8.86     14.57 o 
  -4  12  15      879.58      926.08     23.87 o 
  -3  12  15        3.86       15.45     12.75 o 
  -2  12  15      646.41      643.43     15.89 o 
  -1  12  15     1354.34     1337.35     25.44 o 
   0  12  15      777.15      798.71     20.21 o 
   1  12  15      870.74      981.02     21.47 o 
   2  12  15     1627.47     1781.56     29.38 o 
   3  12  15     1608.67     1586.19     40.32 o 
   4  12  15      381.77      307.17     21.03 o 
  -4  13  15      288.70      302.21     31.58 o 
  -3  13  15        4.24        9.38     14.19 o 
  -2  13  15      445.36      505.65     15.11 o 
  -1  13  15       55.55       55.97     11.32 o 
   0  13  15       39.37       58.69     12.48 o 
   1  13  15        0.29        3.92     11.85 o 
   2  13  15       93.21       86.34     14.17 o 
   3  13  15       29.29       24.52     15.33 o 
  -3  14  15       76.17       72.18     14.78 o 
  -2  14  15     2232.80     2263.87     30.97 o 
  -1  14  15      231.49      251.74     15.19 o 
   0  14  15       43.27       16.90     14.07 o 
   1  14  15      330.82      257.53     18.46 o 
   2  14  15       10.33      -25.01     16.01 o 
  -3  15  15      190.85      189.04     19.48 o 
  -2  15  15      108.23      115.84     15.42 o 
  -1  15  15      188.84      183.19     16.35 o 
   0  15  15      279.63      335.50     17.69 o 
   1  15  15       33.91       19.83     18.16 o 
   2  15  15       57.50       58.94     22.81 o 
  -1  16  15      285.95      323.07     20.15 o 
   0  16  15       70.83       67.83     15.99 o 
  -6   0  16        0.10      -20.99     26.49 o 
  -5   0  16       95.03      111.50     18.02 o 
  -4   0  16     1101.85     1248.35     28.10 o 
  -3   0  16      477.17      531.89     21.03 o 
  -2   0  16     1303.14     1400.08     25.78 o 
  -1   0  16      697.85      694.10     23.67 o 
   0   0  16     1685.06     1780.05     33.20 o 
   1   0  16        0.90        6.77     14.35 o 
   2   0  16       53.61       54.29     17.14 o 
   3   0  16      240.84      219.37     17.60 o 
   4   0  16      456.90      478.71     32.51 o 
   5   0  16       25.55       16.97     26.62 o 
  -6   1  16       49.55       49.61     17.51 o 
  -5   1  16       76.35       81.67     13.98 o 
  -4   1  16      540.69      568.45     14.14 o 
  -3   1  16       44.37       16.02      8.30 o 
  -2   1  16     1666.00     1765.21     20.40 o 
  -1   1  16      563.11      590.72     16.90 o 
   0   1  16     1715.67     1750.74     23.28 o 
   1   1  16     1910.44     1896.37     28.27 o 
   2   1  16       10.01       30.13     10.62 o 
   3   1  16     3282.87     3230.97     40.74 o 
   4   1  16      281.23      249.59     20.30 o 
   5   1  16     1029.91     1029.91     33.01 o 
  -6   2  16       53.30       67.57     16.70 o 
  -5   2  16     1591.43     1593.01     28.05 o 
  -4   2  16      489.51      523.17     16.10 o 
  -3   2  16      126.62      115.12      9.55 o 
  -2   2  16     1467.81     1684.87     24.39 o 
  -1   2  16       41.45       44.32     11.02 o 
   0   2  16      124.17      132.97      9.73 o 
   1   2  16      134.30      130.46     11.48 o 
   2   2  16      647.66      649.93     17.78 o 
   3   2  16        7.35       37.00     14.70 o 
   4   2  16       54.77       25.01     17.44 o 
   5   2  16      242.60      278.02     24.68 o 
  -6   3  16       14.61        0.00     16.05 o 
  -5   3  16      219.66      198.99     14.81 o 
  -4   3  16      336.93      363.84     13.26 o 
  -3   3  16        7.39       -0.88      9.19 o 
  -2   3  16     1399.56     1414.43     24.34 o 
  -1   3  16      645.80      690.20     17.70 o 
   0   3  16     1925.89     2045.64     25.55 o 
   1   3  16     1031.18     1044.07     19.47 o 
   2   3  16       49.12       32.72     10.70 o 
   3   3  16     4359.59     4422.29     58.91 o 
   4   3  16      189.10      147.92     28.27 o 
   5   3  16       80.39       44.82     16.74 o 
  -6   4  16        2.24        6.96     16.35 o 
  -5   4  16        9.86       -8.98     13.03 o 
  -4   4  16      176.86      179.40     11.92 o 
  -3   4  16       24.29       18.40     10.17 o 
  -2   4  16      681.53      770.98     15.80 o 
  -1   4  16       53.84       44.62      9.39 o 
   0   4  16      262.02      261.59     12.21 o 
   1   4  16       22.05       33.41      9.88 o 
   2   4  16      199.93      201.47     12.26 o 
   3   4  16        0.83       10.04     13.08 o 
   4   4  16      212.47      236.03     20.09 o 
   5   4  16       67.64       68.39     17.28 o 
  -6   5  16       29.96       38.49     17.07 o 
  -5   5  16        0.20      -10.50     12.96 o 
  -4   5  16      261.71      263.26     12.55 o 
  -3   5  16      101.86       56.33     10.72 o 
  -2   5  16      714.91      742.98     25.97 o 
  -1   5  16      192.55      176.35     10.61 o 
   0   5  16      526.56      545.14     22.94 o 
   1   5  16     1032.28     1020.02     19.17 o 
   2   5  16       17.39       28.27     10.95 o 
   3   5  16      918.67      823.20     22.69 o 
   4   5  16      247.01      251.14     20.59 o 
   5   5  16      629.25      731.39     25.93 o 
  -5   6  16        4.08       21.50     14.41 o 
  -4   6  16      200.20      223.62     16.20 o 
  -3   6  16      508.51      509.68     14.35 o 
  -2   6  16       49.44       56.08      9.89 o 
  -1   6  16      191.48      178.68     10.93 o 
   0   6  16      152.87      167.10     15.79 o 
   1   6  16      181.99      215.02     11.47 o 
   2   6  16        5.80        4.77     10.71 o 
   3   6  16        3.97      -16.35     13.04 o 
   4   6  16       53.14       65.37     18.26 o 
  -5   7  16       76.14       57.37     17.14 o 
  -4   7  16       25.23       -3.81     11.65 o 
  -3   7  16       33.04       41.63     10.84 o 
  -2   7  16      263.92      277.18     11.97 o 
  -1   7  16      187.75      185.17     12.82 o 
   0   7  16      476.76      479.99     15.90 o 
   1   7  16       39.12       34.19     13.65 o 
   2   7  16      133.74      132.58     13.91 o 
   3   7  16      778.65      788.00     22.89 o 
   4   7  16        1.72      -30.23     17.24 o 
  -5   8  16       73.93       42.09     14.54 o 
  -4   8  16       28.94       33.75     11.92 o 
  -3   8  16      148.14      182.15     12.19 o 
  -2   8  16      260.06      295.20     12.41 o 
  -1   8  16       12.45       12.10      9.95 o 
   0   8  16       79.95      100.83     12.12 o 
   1   8  16      121.83      139.27     10.97 o 
   2   8  16       43.17       46.03     13.39 o 
   3   8  16      144.17      128.46     14.81 o 
   4   8  16      104.28       54.52     18.85 o 
  -5   9  16        0.54       12.02     14.53 o 
  -4   9  16       51.95       35.98     12.99 o 
  -3   9  16      207.06      225.52     13.39 o 
  -2   9  16       26.46       20.25     10.50 o 
  -1   9  16        2.01        2.47     10.05 o 
   0   9  16      157.63      174.61     13.57 o 
   1   9  16       28.12       36.65     11.79 o 
   2   9  16       27.15        8.92     13.39 o 
   3   9  16       46.88       28.21     14.15 o 
   4   9  16        3.76       26.19     17.93 o 
  -4  10  16       52.34       29.03     14.87 o 
  -3  10  16       14.65       27.81     12.89 o 
  -2  10  16       16.92       34.71     10.75 o 
  -1  10  16      304.70      304.50     14.00 o 
   0  10  16        9.10        7.52     12.09 o 
   1  10  16      317.39      345.17     14.82 o 
   2  10  16      246.52      270.27     25.07 o 
   3  10  16        1.85        3.93     13.76 o 
  -4  11  16      167.90      220.64     18.52 o 
  -3  11  16       99.63      126.89     15.18 o 
  -2  11  16       56.08       59.02     11.46 o 
  -1  11  16      162.68      203.48     13.23 o 
   0  11  16      136.36      162.64     13.67 o 
   1  11  16      232.72      281.35     14.58 o 
   2  11  16       56.25       42.11     13.98 o 
   3  11  16        2.55        4.13     13.95 o 
  -3  12  16       41.51       28.21     15.25 o 
  -2  12  16       58.59       78.03     12.95 o 
  -1  12  16       72.66       83.81     12.32 o 
   0  12  16      132.34      135.78     14.48 o 
   1  12  16       79.49      106.98     13.01 o 
   2  12  16      131.38      140.62     18.40 o 
  -2  13  16       68.88       61.31     14.20 o 
  -1  13  16      137.63      142.60     14.55 o 
   0  13  16       60.46       87.69     13.78 o 
   1  13  16      218.72      249.37     19.44 o 
  -1  14  16       36.36       26.60     14.18 o 
   0  14  16      330.08      373.72     19.75 o 
  -5   1  17     1358.85     1302.73     31.55 o 
  -4   1  17        3.08      -15.96     11.36 o 
  -3   1  17       15.61       14.97      9.06 o 
  -2   1  17      213.64      250.20     13.04 o 
  -1   1  17      162.31      184.65     19.84 o 
   0   1  17        0.41        8.99      9.76 o 
   1   1  17      317.93      383.86     14.36 o 
   2   1  17        4.73        1.59     15.28 o 
   3   1  17        4.18        4.93     12.92 o 
   4   1  17       29.90       12.45     17.71 o 
  -5   2  17       93.47       75.03     17.89 o 
  -4   2  17       27.85        5.44     11.95 o 
  -3   2  17       18.14        9.12      9.51 o 
  -2   2  17      192.82      176.48     12.57 o 
  -1   2  17        6.12        6.56     12.12 o 
   0   2  17       18.57       24.36     12.58 o 
   1   2  17      363.61      422.05     20.49 o 
   2   2  17       71.49       70.53     11.61 o 
   3   2  17        3.59        3.84     16.74 o 
   4   2  17        2.43      -13.00     18.16 o 
  -5   3  17       73.94       52.67     17.22 o 
  -4   3  17       81.91       77.44     12.72 o 
  -3   3  17      250.88      262.52     12.05 o 
  -2   3  17        1.74        2.15     10.30 o 
  -1   3  17       19.90       26.52     12.43 o 
   0   3  17      362.98      380.48     14.68 o 
   1   3  17      133.94      134.03     12.36 o 
   2   3  17      675.05      707.10     18.94 o 
   3   3  17        2.01       16.36     15.54 o 
   4   3  17      250.48      297.92     24.39 o 
  -5   4  17       61.43       74.43     18.03 o 
  -4   4  17       75.18       62.97     12.71 o 
  -3   4  17       47.43       52.65     13.54 o 
  -2   4  17        6.54       22.64     11.23 o 
  -1   4  17      119.85      121.77     12.50 o 
   0   4  17      510.10      496.95     16.33 o 
   1   4  17       48.36       55.39     11.73 o 
   2   4  17        1.77       17.04     11.51 o 
   3   4  17     1906.28     2176.84     36.17 o 
   4   4  17        0.87       17.72     18.50 o 
  -5   5  17      279.33      303.88     20.40 o 
  -4   5  17       13.44        1.16     13.12 o 
  -3   5  17     1249.74     1289.52     20.68 o 
  -2   5  17      350.07      365.28     14.12 o 
  -1   5  17       11.19       -0.03     11.62 o 
   0   5  17      729.93      774.67     20.13 o 
   1   5  17        3.93        6.51     11.02 o 
   2   5  17      122.14      110.23     12.68 o 
   3   5  17      342.43      434.32     24.41 o 
  -4   6  17      237.05      244.78     22.40 o 
  -3   6  17      192.34      236.00     18.81 o 
  -2   6  17      185.98      202.68     12.99 o 
  -1   6  17       71.66      102.67     12.85 o 
   0   6  17      226.90      216.67     13.81 o 
   1   6  17     1121.26     1173.29     22.54 o 
   2   6  17       74.66       77.90     12.18 o 
   3   6  17      135.19      101.48     14.65 o 
  -4   7  17      119.74      145.15     15.70 o 
  -3   7  17      165.18      195.54     13.46 o 
  -2   7  17      279.43      330.96     14.25 o 
  -1   7  17      166.48      186.50     14.70 o 
   0   7  17      104.05       85.43     12.48 o 
   1   7  17        7.32       11.65     12.32 o 
   2   7  17     1000.57     1120.91     26.36 o 
   3   7  17      166.84      270.91     16.75 o 
  -4   8  17       64.34       62.77     14.95 o 
  -3   8  17       23.43       30.47     14.56 o 
  -2   8  17      453.88      445.91     15.74 o 
  -1   8  17      291.38      325.29     16.40 o 
   0   8  17      315.46      326.25     15.33 o 
   1   8  17      727.84      829.38     34.36 o 
   2   8  17       13.16       14.36     13.83 o 
   3   8  17     1967.71     2043.42     35.88 o 
  -3   9  17     1510.55     1595.62     41.14 o 
  -2   9  17       16.42       11.54     11.95 o 
  -1   9  17      104.46      112.47     12.28 o 
   0   9  17     1325.68     1448.68     40.10 o 
   1   9  17       98.58      117.30     16.31 o 
   2   9  17      186.74      184.03     17.19 o 
  -3  10  17        1.44        8.17     16.00 o 
  -2  10  17       14.77       15.57     12.88 o 
  -1  10  17       35.49       24.61     11.82 o 
   0  10  17     1396.87     1438.11     27.39 o 
   1  10  17      641.93      695.29     20.27 o 
   2  10  17       37.36       45.77     14.26 o 
  -2  11  17      283.23      302.90     15.68 o 
  -1  11  17        9.42       -9.98     12.93 o 
   0  11  17      209.42      192.59     14.91 o 
   1  11  17        8.21       17.96     13.05 o 
  -4   0  18       12.60      -17.86     21.70 o 
  -3   0  18     1780.59     1906.16     41.35 o 
  -2   0  18      358.83      410.11     22.05 o 
  -1   0  18      677.88      658.84     28.94 o 
   0   0  18      709.02      692.72     64.88 o 
   1   0  18       83.34       70.05     17.61 o 
   2   0  18     1832.24     1892.85     42.79 o 
  -4   1  18        8.04        9.35     15.05 o 
  -3   1  18       37.85       81.32     12.38 o 
  -2   1  18       11.13        0.94     13.23 o 
  -1   1  18       33.85       42.31     13.75 o 
   0   1  18      717.97      720.94     25.67 o 
   1   1  18      124.09      145.32     12.91 o 
   2   1  18     1014.57     1076.17     23.11 o 
  -4   2  18       84.17      112.03     16.15 o 
  -3   2  18     2309.69     2516.78     39.87 o 
  -2   2  18        2.03       -1.27     12.86 o 
  -1   2  18      275.09      274.56     15.88 o 
   0   2  18     1369.33     1351.01     27.65 o 
   1   2  18       63.84       83.95     12.56 o 
   2   2  18      408.15      400.20     15.75 o 
  -3   3  18        9.75       56.74     12.87 o 
  -2   3  18      147.45      195.66     14.66 o 
  -1   3  18      119.64      152.28     19.69 o 
   0   3  18      324.02      347.54     15.42 o 
   1   3  18      671.19      743.15     19.47 o 
   2   3  18     1051.19     1029.08     22.73 o 
  -3   4  18     1563.29     1693.59     28.77 o 
  -2   4  18        1.90        2.63     12.76 o 
  -1   4  18      317.55      352.38     22.21 o 
   0   4  18      591.94      598.56     18.74 o 
   1   4  18       44.97       58.38     12.16 o 
   2   4  18      616.46      639.53     28.00 o 
  -3   5  18       41.36       61.02     13.80 o 
  -2   5  18       32.83       38.62     13.30 o 
  -1   5  18       38.95       52.78     15.04 o 
   0   5  18      429.88      416.90     16.10 o 
   1   5  18       26.30       25.55     13.86 o 
   2   5  18      217.67      228.87     14.07 o 
  -3   6  18      503.15      552.78     19.76 o 
  -2   6  18        6.99       17.50     13.97 o 
  -1   6  18      308.36      321.87     18.47 o 
   0   6  18       34.93       27.70     12.47 o 
   1   6  18       34.97       28.97     13.89 o 
  -2   7  18        1.31        8.34     14.35 o 
  -1   7  18      159.51      154.41     16.89 o 
   0   7  18       22.39       23.35     13.22 o 
   1   7  18      148.53      168.85     15.54 o 
  -1   8  18       26.91       34.27     17.01 o 
   0   8  18       71.77       61.55     13.79 o 
                                                 
